# Supplementary material for: The Late Quaternary climate impact on the genome of the woodland strawberry (Fragaria vesca), a perennial herb
Source: Commun Biol. 2026 Jan 15;9:263. doi: 10.1038/s42003-026-09539-5 (PMC12913768; doi:10.1038/s42003-026-09539-5)
Supplement: Supplementary file 4 — Supplementary Data 1 [file 42003_2026_9539_MOESM4_ESM.xlsx]

## Sheet: WGS_sample info
Taxa	country	Region code	Latitude	Longitude	Genetic cluster	Material collected	Collected by/received from
AU1	Austria		47.0539	13.0999	Eastern	Plant	Gunter Staudt's Fragaria collection
CRO1	Croatia		44.7708	15.6524	Eastern	Plant	Boris Duralija
CRO2	Croatia		45.8906	15.9639	Eastern	Plant	Boris Duralija
CRO3	Croatia		45.8888	15.9304	Eastern	Plant	Boris Duralija
CRO4	Croatia		45.8389	15.5987	Eastern	Plant	Boris Duralija
CRO5	Croatia		45.6871	15.3814	Eastern	Plant	Boris Duralija
CZ1	Czechia		50.8686	14.2971	Eastern	Plant	Gunter Staudt's Fragaria collection
DK1	Denmark		55.5703	9.7466	Eastern	Plant	Timo Hytönen
DK162	Denmark		55.2146	11.4641	Western	Seed	Nordgen
ES1	Spain	IBE-NW	43.3099	-4.4697	Western	Seed	IFAPA Fragaria collection
ES2	Spain	IBE-S	37.7796	-3.7849	Western	Seed	IFAPA Fragaria collection
ES3	Spain	IBE-S	37.891	-6.5609	Western	Seed	IFAPA Fragaria collection
ES4	Spain	IBE-NE	42.5076	-0.6732	Western	Seed	IFAPA Fragaria collection
ES5	Spain	IBE-NE	42.8117	-1.6483	Western	Seed	IFAPA Fragaria collection
ES6	Spain	IBE-NE	42.6469	0.0349	Western	Seed	IFAPA Fragaria collection
ES7	Spain	IBE-NE	42.7383	-0.75	Western	Seed	IFAPA Fragaria collection
ES8	Spain	IBE-NE	42.6496	1.0347	Western	Seed	IFAPA Fragaria collection
ES9	Spain	IBE-NE	42.7557	-0.829	Western	Seed	IFAPA Fragaria collection
ES10	Spain	IBE-NE	41.6176	0.62	Western	Seed	IFAPA Fragaria collection
ES11	Spain	IBE-NE	42.6712	0.9798	Western	Seed	IFAPA Fragaria collection
ES12	Spain	IBE-NW	43.5339	-6.5271	Western	Plant	IFAPA Fragaria collection
ES13	Spain	IBE-NW	43.1344	-4.888	Western	Plant	IFAPA Fragaria collection
ES14	Spain	IBE-NW	43.1425	-4.938	Western	Plant	IFAPA Fragaria collection
ES15	Spain	IBE-NW	43.0697	-5.0328	Western	Plant	IFAPA Fragaria collection
ES18	Spain	IBE-NE	41.5212	0.3531	Western	Seed	IFAPA Fragaria collection
ES19	Spain	IBE-NW	43.2504	-5.9833	Western	Plant	IFAPA Fragaria collection
ES20	Spain	IBE-S	40.2938	-5.0091	Western	Plant	IFAPA Fragaria collection
ES21	Spain	IBE-S	37.2614	-6.9447	Eastern	Plant	IFAPA Fragaria collection
FIN1	Finland		60.4867	22.1534	Eastern	Seed	Laura Jaakola
FIN2	Finland		60.5367	21.8766	Eastern	Seed	Laura Jaakola
FIN3	Finland		60.7262	21.9093	Eastern	Seed	Laura Jaakola
FIN5	Finland		60.356	22.9651	Eastern	Seed	Terttu Parkkari
FIN6	Finland		59.8428	23.2446	Eastern	Seed	Marjaana Toivonen
FIN7	Finland		60.3706	22.9796	Eastern	Seed	Terttu Parkkari
FIN8	Finland		60.0824	24.1592	Eastern	Seed	Riina Järvelä
FIN10	Finland		60.7196	24.6824	Eastern	Seed	Heikki Hokkanen
FIN11	Finland		60.3431	25.6795	Eastern	Seed	Heikki Hokkanen
FIN12	Finland		60.4775	24.8444	Eastern	Seed	Tomas Roslin
FIN13	Finland		60.1949	21.3349	Eastern	Plant	Timo Hytönen
FIN25	Finland		60.2	21.4	Eastern	Seed	Katri Kostamo
FIN28	Finland		60.15	21.59	Eastern	Seed	Riina Järvelä
FIN29	Finland		60.2292	25.0233	Eastern	Seed	Riina Järvelä
FIN39	Finland		60.4051	25.1562	Eastern	Seeds	Juha Helenius
FIN40	Finland		60.4039	23.1252	Eastern	Seeds	Marjaana Toivonen
FIN41	Finland		60.627	25.8153	Eastern	Seeds	Marjaana Toivonen
FIN50	Finland		60.1061	23.6782	Eastern	Seeds	Riina Järvelä
FIN51	Finland		60.0673	23.2879	Eastern	Seeds	Riina Järvelä
FIN53	Finland		60.2076	23.8066	Eastern	Seeds	Riina Järvelä
FIN55	Finland		60.4651	25.5254	Eastern	Seeds	Maria Pietiläinen
FIN56	Finland		61.8	29.3	Eastern	Seeds	USDA
FR1	France		42.0396	9.01289	Western	Plant	Gunter Staudt's Fragaria collection
FR2	France		48.8014	2.13012	Western	Plant	Gunter Staudt's Fragaria collection
FR3	France		50.0157	2.69736	Western	Plant	Gunter Staudt's Fragaria collection
FR4	France		48.4235	7.66326	Western	Plant	Gunter Staudt's Fragaria collection
GER1	Germany		51.8236	11.2866	Western	Plant	Gunter Staudt's Fragaria collection
GER2	Germany		51.1583	13.6814	Western	Plant	Gunter Staudt's Fragaria collection
GER3	Germany		51.4192	11.128	Eastern	Plant	Gunter Staudt's Fragaria collection
GER4	Germany		50.9847	11.3225	Eastern	Plant	Gunter Staudt's Fragaria collection
GER5	Germany		49.7853	11.3606	Eastern	Plant	Gunter Staudt's Fragaria collection
GER6	Germany		47.5857	10.5587	Western	Plant	Gunter Staudt's Fragaria collection
GER7	Germany		50.58	13	Eastern	Plant	Gunter Staudt's Fragaria collection
GER9	Germany		47.8033	8.0369	Western	Plant	Gunter Staudt's Fragaria collection
GER10	Germany		47.5557	10.0225	Western	Plant	Gunter Staudt's Fragaria collection
GER11	Germany		50.5833	8.65	Western	Plant	Gunter Staudt's Fragaria collection
GER12	Germany		50.6521	9.16244	Western	Plant	Gunter Staudt's Fragaria collection
GER13	Germany		50.5287	8.6842	Western	Plant	Gunter Staudt's Fragaria collection
GER100	Germany		47.9667	7.83333	Western	Seed	USDA
ICE1	Iceland		64.0108	-20.9808	Western	Plant	Hrannar Smari Hilmarsson
ICE2	Iceland		63.9988	-19.9604	Western	Plant	Hrannar Smari Hilmarsson
ICE3	Iceland		64.0132	-19.8906	Western	Plant	Hrannar Smari Hilmarsson
ICE4	Iceland		64.0695	-19.8557	Western	Plant	Hrannar Smari Hilmarsson
ICE5	Iceland		64.0735	-19.8434	Western	Plant	Hrannar Smari Hilmarsson
ICE6	Iceland		64.5248	-21.441	Western	Plant	Hrannar Smari Hilmarsson
ICE7	Iceland		65.3507	-20.224	Western	Plant	Hrannar Smari Hilmarsson
ICE8	Iceland		64.7354	-22.0415	Western	Plant	Hrannar Smari Hilmarsson
ICE9	Iceland		65.7562	-19.5381	Western	Plant	Hrannar Smari Hilmarsson
ICE10	Iceland		64.7593	-21.5938	Western	Plant	Hrannar Smari Hilmarsson
ICE11	Iceland		65.9501	-19.4879	Western	Plant	Hrannar Smari Hilmarsson
ICE12	Iceland		63.9606	-22.3982	Western	Plant	Hrannar Smari Hilmarsson
ICE14	Iceland		63.8417	-18.5931	Western	Plant	Hrannar Smari Hilmarsson
ICE15	Iceland		63.8978	-18.0578	Western	Plant	Hrannar Smari Hilmarsson
ICE16	Iceland		64.1656	-17.7486	Western	Plant	Hrannar Smari Hilmarsson
ICE17	Iceland		63.9723	-16.8397	Western	Plant	Hrannar Smari Hilmarsson
ICE18	Iceland		65.8333	-23.1833	Western	Plant	Hrannar Smari Hilmarsson
ICE19	Iceland		66.0051	-16.4979	Western	Plant	Hrannar Smari Hilmarsson
IT1	Italy		45.94	10.81	Western	Plant	Gunter Staudt's Fragaria collection
IT2	Italy		45.94	10.81	Western	Plant	Gunter Staudt's Fragaria collection
IT3	Italy		45.94	10.81	Western	Plant	Gunter Staudt's Fragaria collection
IT4	Italy		46.2398	11.236	Western	Plant	Dan Sargent
IT6	Italy		46.2622	11.2709	Western	Plant	Dan Sargent
IT7	Italy		46.275	11.2818	Western	Plant	Dan Sargent
IT8	Italy		46.0056	11.0845	Western	Plant	Dan Sargent
IT9	Italy		46.0137	11.0507	Western	Plant	Dan Sargent
IT10	Italy		46.0137	11.0507	Western	Plant	Dan Sargent
IT11	Italy		46.0346	11.018	Western	Plant	Dan Sargent
IT12	Italy		46.0493	11.0057	Western	Plant	Dan Sargent
IT13	Italy		46.027	10.9988	Western	Plant	Dan Sargent
IT14	Italy		45.8709	10.7848	Western	Plant	Timo Hytönen
IT15	Italy		45.8843	10.8065	Western	Plant	Timo Hytönen
IT16	Italy		45.7526	10.8644	Western	Plant	Timo Hytönen
IT17	Italy		45.8266	10.9649	Western	Plant	Timo Hytönen
IT18	Italy		46.4741	11.7472	Western	Plant	Timo Hytönen
IT19	Italy		46.5416	11.7196	Western	Plant	Timo Hytönen
IT20	Italy		46.1279	11.2462	Western	Seed	Laura Zoratti
IT21	Italy		46.0166	11.2653	Western	Seed	Laura Zoratti
IT22	Italy		46.1292	11.3608	Western	Seed	Laura Zoratti
IT23	Italy		46.0612	11.2474	Western	Seed	Laura Zoratti
IT24	Italy		46.22	11.26	Western	Seed	Laura Zoratti
LIT1	Lithuania		54.7976	25.3484	Eastern	Plant	Juozas Labokas
LIT2	Lithuania		54.8921	24.1482	Eastern	Plant	Juozas Labokas
LIT3	Lithuania		54.5729	24.6722	Eastern	Plant	Juozas Labokas
LIT4	Lithuania		55.1526	25.8115	Eastern	Plant	Juozas Labokas
LIT5	Lithuania		55.0938	26.0724	Eastern	Plant	Juozas Labokas
LIT6	Lithuania		54.986	25.8061	Eastern	Plant	Juozas Labokas
LIT7	Lithuania		54.6401	23.9624	Eastern	Plant	Juozas Labokas
NOR1	Norway	NOR-ALT	69.9166	23.0001	Eastern	Plant	Anita Sonsteby
NOR2	Norway	NOR-ALT	69.9395	23.0964	Eastern	Seed	Timo Hytönen
NOR3	Norway	NOR-ALT	69.9396	23.0971	Eastern	Plant	Timo Hytönen
NOR5	Norway	NOR-ALT	70.0226	23.5595	Eastern	Plant	Timo Hytönen
NOR6	Norway	NOR-ALT	70.0265	23.4942	Eastern	Plant	Timo Hytönen
NOR7	Norway	NOR-ALT	70.0273	23.3874	Eastern	Seed	Timo Hytönen
NOR8	Norway	NOR-ALT	70.0324	23.4012	Eastern	Seed	Timo Hytönen
NOR9	Norway	NOR-ALT	70.1585	23.2781	Eastern	Seed	Timo Hytönen
NOR10	Norway	NOR-ALT	70.1848	23.3726	Eastern	Plant	Timo Hytönen
NOR11	Norway	NOR-TRO	69.5248	18.3752	Western	Seed	Laura Jaakola
NOR12	Norway	NOR-TRO	69.522	18.1593	Western	Seed	Laura Jaakola
NOR13	Norway	NOR-KOF	69.5359	20.3805	Eastern	Seed	Timo Hytönen
NOR14	Norway	NOR-KOF	69.5274	20.3724	Eastern	Seed	Timo Hytönen
NOR15	Norway	NOR-KOF	69.4783	20.8875	Eastern	Seed	Timo Hytönen
NOR16	Norway	NOR-KOF	69.4451	20.949	Eastern	Seed	Timo Hytönen
NOR17	Norway	NOR-KOF	69.4256	20.9715	Eastern	Seed	Timo Hytönen
NOR18	Norway	NOR-ALT	69.9023	21.8917	Eastern	Seed	Timo Hytönen
NOR19	Norway	NOR-ALT	70.0301	22.0653	Eastern	Seed	Timo Hytönen
NOR20	Norway	NOR-ALT	70.0227	22.0173	Eastern	Seed	Timo Hytönen
NOR21	Norway	NOR-POR	70.1671	24.7561	Eastern	Seed	Timo Hytönen
NOR22	Norway	NOR-POR	69.8537	25.051	Eastern	Seed	Timo Hytönen
NOR24	Norway	NOR-CE	64.5	11.58	Eastern	Plant	Anita Sonsteby
NOR27	Norway	NOR-TRO	69.6946	18.7328	Western	Plant	Tuomas Toivainen
NOR28	Norway	NOR-TRO	69.6917	18.7032	Western	Plant	Tuomas Toivainen
NOR29	Norway	NOR-TRO	69.5303	18.3808	Western	Plant	Tuomas Toivainen
NOR30	Norway	NOR-TRO	69.7839	18.5389	Western	Plant	Tuomas Toivainen
NOR105	Norway	NOR-SE	59.3818	10.6901	Eastern	Seed	Hrannar Smari Hilmarsson
NOR106	Norway	NOR-SW	59.5913	5.1946	Western	Seed	Hrannar Smari Hilmarsson
NOR107	Norway	NOR-SE	59.0325	10.1701	Eastern	Seed	Hrannar Smari Hilmarsson
NOR108	Norway	NOR-SE	58.9309	9.59586	Eastern	Seed	Hrannar Smari Hilmarsson
NOR111	Norway	NOR-SE	59.262	10.4682	Eastern	Seed	Hrannar Smari Hilmarsson
NOR112	Norway	NOR-SE	58.9323	9.53672	Eastern	Seed	Hrannar Smari Hilmarsson
NOR117	Norway	NOR-SE	58.783	9.2872	Eastern	Seed	Hrannar Smari Hilmarsson
NOR118	Norway	NOR-LOF	68.7719	16.1878	Western	Seed	Hrannar Smari Hilmarsson
NOR119	Norway	NOR-SE	59.0277	9.8772	Eastern	Seed	Hrannar Smari Hilmarsson
NOR120	Norway	NOR-SE	58.4949	8.85699	Eastern	Seed	Hrannar Smari Hilmarsson
NOR121	Norway	NOR-SW	59.7914	5.52273	Western	Seed	Hrannar Smari Hilmarsson
NOR122	Norway	NOR-SW	59.7725	5.45372	Western	Seed	Hrannar Smari Hilmarsson
NOR123	Norway	NOR-SE	59.0433	9.68964	Eastern	Seed	Hrannar Smari Hilmarsson
NOR127	Norway	NOR-CE	63.3419	10.5759	Eastern	Seed	Hrannar Smari Hilmarsson
NOR130	Norway	NOR-LOF	67.3373	15.5645	Eastern	Seed	Hrannar Smari Hilmarsson
NOR131	Norway	NOR-SE	59.2075	10.931	Western	Seed	Hrannar Smari Hilmarsson
NOR133	Norway	NOR-SE	59.1683	10.4526	Eastern	Seed	Hrannar Smari Hilmarsson
NOR134	Norway	NOR-SE	59.2462	10.405	Eastern	Seed	Hrannar Smari Hilmarsson
NOR137	Norway	NOR-CW	63.3338	8.4582	Western	Seed	Hrannar Smari Hilmarsson
NOR138	Norway	NOR-CE	63.7617	11.6024	Eastern	Seed	Hrannar Smari Hilmarsson
NOR139	Norway	NOR-CE	63.8058	11.5599	Eastern	Seed	Hrannar Smari Hilmarsson
NOR141	Norway	NOR-SE	59.1493	11.1254	Eastern	Seed	Hrannar Smari Hilmarsson
NOR143	Norway	NOR-CE	63.903	11.3018	Eastern	Seed	Hrannar Smari Hilmarsson
NOR144	Norway	NOR-CE	64.143	11.2764	Eastern	Seed	Hrannar Smari Hilmarsson
NOR147	Norway	NOR-CW	62.914	8.18485	Western	Seed	Hrannar Smari Hilmarsson
NOR148	Norway	NOR-CW	62.8904	8.5369	Western	Seed	Hrannar Smari Hilmarsson
NOR150	Norway	NOR-SW	58.9191	5.99499	Western	Seed	Hrannar Smari Hilmarsson
NOR151	Norway	NOR-SW	59.4716	6.25971	Western	Seed	Hrannar Smari Hilmarsson
NOR153	Norway	NOR-CW	62.2865	6.95902	Western	Seed	Hrannar Smari Hilmarsson
NOR155	Norway	NOR-LOF	68.591	14.8677	Eastern	Seed	Hrannar Smari Hilmarsson
NOR156	Norway	NOR-CW	62.7346	7.0793	Western	Seed	Hrannar Smari Hilmarsson
NOR158	Norway	NOR-SE	59.3254	10.6853	Eastern	Seed	Hrannar Smari Hilmarsson
NOR162	Norway	NOR-SE	59.3829	10.6529	Eastern	Seed	Hrannar Smari Hilmarsson
NOR163	Norway	NOR-CE	63.4461	11.3497	Eastern	Seed	Hrannar Smari Hilmarsson
NOR164	Norway	NOR-CW	63.6926	10.2879	Eastern	Seed	Hrannar Smari Hilmarsson
NOR172	Norway	NOR-SE	58.6469	9.1179	Eastern	Seed	Hrannar Smari Hilmarsson
NOR174	Norway	NOR-CE	63.1324	10.3262	Eastern	Seed	Hrannar Smari Hilmarsson
NOR176	Norway	NOR-SW	59.1406	6.0383	Western	Seed	Hrannar Smari Hilmarsson
NOR177	Norway	NOR-LOF	68.8016	17.2212	Western	Seed	Hrannar Smari Hilmarsson
POR2	Portugal	IBE-S	38.7984	-9.38811	Western	Plant	Gunter Staudt's Fragaria collection
POR3	Portugal	IBE-S	38.8	-9.38333	Western	Plant	Nuno Oliveira
ROM1	Romania		46.7773	23.559	Eastern	Plant	Gunter Staudt's Fragaria collection
RUS2	Russia		51.9422	85.9719	Eastern	Seeds	Lyubov Kuznetsova
RUS7	Russia		58.3702	42.4087	Eastern	Seeds	Artyom Leostrin
RUS8	Russia		58.3917	42.585	Eastern	Seeds	Artyom Leostrin
RUS9	Russia		58.514	41.494	Eastern	Seeds	Artyom Leostrin
RUS10	Russia		62.268	33.982	Eastern	Seeds	Anni Vanhatalo
RUS100	Russia		52.287	104.305	Eastern	Seeds	USDA
SUI1	Switzerland		46.1905	7.54492	Western	Plant	Gunter Staudt's Fragaria collection
UK1	Britain		57.8954	-5.1613	Western	Seeds	Royal Botanic Garden Edinburgh
UK2	Britain		54.6014	-3.3197	Western	Plant	Nick Battey
UK3	Britain		54.7261	-3.2176	Western	Plant	Nick Battey
UK4	Britain		51.8757	-4.9392	Western	Seeds	Royal Botanic Garden Edinburgh
UK6	Britain		57.5667	-3.8833	Western	Plant	Nick Battey
UK7	Britain		54.5654	-3.13671	Western	Plant	Nick Battey
UK9	Britain		51.4845	-1.0261	Western	Plant	Nick Battey
UK10	Britain		51.4845	-1.02614	Western	Plant	Nick Battey
UK11	Britain		54.7331	-3.2105	Western	Plant	Nick Battey
UK12	Britain		50.2451	-3.77663	Western	Plant	Nick Battey
UK13	Britain		54.4666	-3.01658	Western	Plant	Timo Hytönen

## Sheet: WGS_data
Dataset S01. Sequencing statistics		Original fastq reads				Read count after cutadapt trim q 25 m 30 paired												Depth of coverage
Count	Sample	R1 reads	R2 reads	total R1+R2 reads		R1 reads	R2 reads	total R1+R2 reads	Left from original reads	Reads lost in cutadapt trim		Mapped	%	Properly paired	%	Duplication %		Divide (total base coverage) by (genome size)	-> number of nucleotides of the reference covered by *any* read in the bam	BAM_coverage	mean depth/2	mean depth*2	Total base coverage (sum)
1	ES10-ATTAGCTG	19 375 529	19 375 529	38751058		17376011	17376011	34752022	0.896802	3999036		34806297	0.9732	31043478	0.8933	0.047567		21.1583	215165080	21.6623	10.8311	43.3246	4662377313
2	ES11-TCACGCTC	14 849 272	14 849 272	29698544		13009571	13009571	26019142	0.876108	3679402		26523235	0.9788	22864108	0.8787	0.075558		15.3539	215768538	15.6761	7.83805	31.3522	3383333661
3	ES12-GCATCACG	12 421 553	12 421 553	24843106		10981790	10981790	21963580	0.884092	2879526		22210299	0.9778	19588392	0.8919	0.041784		13.5155	214022122	13.9102	6.9551	27.8204	2978246360
4	ES14-CTGAATCA	18 058 418	18 058 418	36116836		15826035	15826035	31652070	0.87638	4464766		32529759	0.978	27608756	0.8723	0.064079		18.8828	216027836	19.2568	9.6284	38.5136	4160973615
5	ES15-AGGACGGT	16 791 247	16 791 247	33582494		14821577	14821577	29643154	0.882697	3939340		30218163	0.978	26164556	0.8827	0.053531		17.931	214668098	18.4	9.2	36.8	3951229425
6	ES19-ACCTTGAA	16 064 206	16 064 206	32128412		14112080	14112080	28224160	0.87848	3904252		28688791	0.9798	25109574	0.8896	0.050299		17.202	215009252	17.624	8.812	35.248	3790591095
7	ES1-CCTGAACC	17 933 579	17 933 579	35867158		15870111	15870111	31740222	0.884938	4126936		32239919	0.9777	28073762	0.8845	0.053865		19.2729	215187469	19.7298	9.8649	39.4596	4246923663
8	ES20-GTGGTTCC	18 731 265	18 731 265	37462530		16599903	16599903	33199806	0.886214	4262724		33703301	0.9772	29353948	0.8842	0.049005		20.028	214968159	20.5235	10.2617	41.047	4413313479
9	ES21-TATGGTGT	14 752 937	14 752 937	29505874		12815980	12815980	25631960	0.868707	3873914		26664842	0.9775	21977618	0.8574	0.081905		14.9866	216339830	15.2613	7.63065	30.5226	3302410492
10	ES2-GAGATAAC	18 387 223	18 387 223	36774446		16236557	16236557	32473114	0.883035	4301332		33027929	0.9792	28816722	0.8874	0.050686		19.7558	215037614	20.2379	10.1189	40.4758	4353341451
11	ES3-CCGTATAT	16 645 966	16 645 966	33291932		14634865	14634865	29269730	0.879184	4022202		29914752	0.9785	25754932	0.8799	0.059854		17.6385	216761610	17.928	8.964	35.856	3886761871
12	ES4-GCTGAAGA	16 276 958	16 276 958	32553916		14304628	14304628	28609256	0.878827	3944660		29313580	0.9772	24991286	0.8735	0.072205		16.9336	215617835	17.3012	8.6506	34.6024	3731434371
13	ES5-CGCAAGCT	14 830 525	14 830 525	29661050		13020211	13020211	26040422	0.877933	3620628		26653556	0.9765	22739450	0.8732	0.062133		15.5586	216067144	15.8636	7.9318	31.7272	3428459619
14	ES6-TACTGCAG	13 893 251	13 893 251	27786502		12778517	12778517	25557034	0.919764	2229468		25582957	0.984	23946112	0.937	0.047566		15.8434	215531799	16.1938	8.0969	32.3876	3491212355
15	ES7-CATGTTGA	14 840 491	14 840 491	29680982		12979546	12979546	25959092	0.874604	3721890		26655988	0.9752	22494818	0.8665	0.064871		15.4344	214996124	15.8142	7.9071	31.6284	3401082712
16	ES8-ATAGAGTC	18 079 894	18 079 894	36159788		16179370	16179370	32358740	0.894882	3801048		32718372	0.9805	29143984	0.9007	0.041068		20.0044	216043674	20.3988	10.1994	40.7976	4408121785
17	ES9-TAACCTCA	14 736 177	14 736 177	29472354		12925508	12925508	25851016	0.877128	3621338		26067510	0.9759	22919904	0.8866	0.04592		15.7848	215125228	16.1637	8.08185	32.3274	3478291349
18	IT10-CACCTCAG	12 653 191	12 653 191	25306382		11128007	11128007	22256014	0.879463	3050368		22723434	0.9768	19396210	0.8715	0.054978		13.4012	215035863	13.728	6.864	27.456	2953052807
19	IT1-GGCTCTTG	16 621 073	16 621 073	33242146		14788658	14788658	29577316	0.889754	3664830		29997853	0.9779	26263954	0.888	0.051001		17.9998	216009286	18.3577	9.17885	36.7154	3966390489
20	IT2-CGAACAGT	17 314 891	17 314 891	34629782		14998894	14998894	29997788	0.866242	4631994		30842750	0.9766	25921442	0.8641	0.079755		17.5495	216171456	17.885	8.9425	35.77	3867161992
21	IT4-GGTTAGCA	17 245 946	17 245 946	34491892		15365244	15365244	30730488	0.890948	3761404		30952833	0.976	27319132	0.889	0.05271		18.6157	215092418	19.0653	9.53265	38.1306	4102104482
22	IT6-AGACGCTG	15 274 134	15 274 134	30548268		13489252	13489252	26978504	0.883143	3569764		27407780	0.9766	23847564	0.8839	0.053115		16.302	215274232	16.6818	8.3409	33.3636	3592259796
23	IT7-TTGCTAGG	13 338 313	13 338 313	26676626		11707547	11707547	23415094	0.877738	3261532		23659254	0.9755	20772702	0.8872	0.043577		14.2777	215249186	14.6116	7.3058	29.2232	3146204816
24	IT9-CTCCGGTT	18 175 515	18 175 515	36351030		16185767	16185767	32371534	0.890526	3979496		32864348	0.9802	28852138	0.8913	0.049134		19.7965	215595770	20.2282	10.1141	40.4564	4362298969
25	POR3-GTTCACAA	16 775 873	16 775 873	33551746		14814078	14814078	29628156	0.883059	3923590		30110935	0.9785	26262228	0.8864	0.047723		18.0516	214951792	18.4997	9.24985	36.9994	3977809689
26	IT11-CGTAATAG	17 337 344	17 337 344	34674688		15221915	15221915	30443830	0.877984	4230858		30993213	0.9774	26897974	0.8835	0.058217		18.1895	216030806	18.5487	9.27435	37.0974	4008188876
27	IT12-GTTAATGC	12 602 317	12 602 317	25204634		11122053	11122053	22244106	0.88254	2960528		22623798	0.9787	19618522	0.882	0.058774		13.3744	215832803	13.6511	6.82555	27.3022	2947143543
28	IT13-TCTAAGGA	15 941 053	15 941 053	31882106		13921489	13921489	27842978	0.873311	4039128		28329803	0.9731	24308384	0.8731	0.076475		16.2656	215285563	16.6438	8.3219	33.2876	3584252636
29	IT14-ACCGCATC	15 992 634	15 992 634	31985268		13989634	13989634	27979268	0.874755	4006000		28450883	0.9732	24376910	0.8712	0.065094		16.6149	215384931	16.9935	8.49675	33.987	3661222601
30	IT15-ACGCTGTC	14 709 004	14 709 004	29418008		12886282	12886282	25772564	0.876081	3645444		26323005	0.9769	22681978	0.8801	0.063468		15.4081	216184652	15.702	7.851	31.404	3395289944
31	IT16-ATTGGCAA	18 057 378	18 057 378	36114756		15807513	15807513	31615026	0.875405	4499730		32112997	0.9765	27847278	0.8808	0.055209		18.9628	215780267	19.3594	9.6797	38.7188	4178582908
32	IT17-TAGCACGC	13 384 251	13 384 251	26768502		11549644	11549644	23099288	0.862928	3669214		23559753	0.9747	20154678	0.8725	0.065175		13.6882	214711657	14.0431	7.02155	28.0862	3016302483
33	NOR10-TTCCTCCG	18 282 611	18 282 611	36565222		16591576	16591576	33183152	0.907506	3382070		34499108	0.9755	27840736	0.839	0.105666		18.8665	213283469	19.4823	9.74115	38.9646	4157379265
34	NOR11-CACTCTCC	17 341 066	17 341 066	34682132		15875051	15875051	31750102	0.91546	2932030		31739689	0.9633	27843220	0.8769	0.061754		18.6688	214592238	19.1635	9.58175	38.327	4113809519
35	NOR12-CGCTTCTG	19 671 528	19 671 528	39343056		17909656	17909656	35819312	0.910435	3523744		35837127	0.9622	31191754	0.8708	0.068454		21.0517	214962576	21.5726	10.7863	43.1452	4638905356
36	NOR13-TCCGTCAA	17 755 292	17 755 292	35510584		16222517	16222517	32445034	0.913672	3065550		31533106	0.9489	28628162	0.8824	0.041878		19.2727	213850123	19.8502	9.9251	39.7004	4246876934
37	NOR14-GAACGATT	17 264 362	17 264 362	34528724		15742717	15742717	31485434	0.911862	3043290		30797952	0.9581	28220696	0.8963	0.043984		18.8771	213822095	19.4452	9.7226	38.8904	4159704023
38	NOR16-CTGTAAGT	14 886 178	14 886 178	29772356		13493083	13493083	26986166	0.906417	2786190		26875683	0.9738	24383920	0.9036	0.034569		16.615	213673224	17.1266	8.5633	34.2532	3661234857
39	NOR17-TCAGGTAC	17 213 198	17 213 198	34426396		15363803	15363803	30727606	0.892559	3698790		31134860	0.975	27220062	0.8859	0.073363		18.1738	213750361	18.7267	9.36335	37.4534	4004719623
40	NOR18-GCAAGAAG	13 536 738	13 536 738	27073476		12183021	12183021	24366042	0.899997	2707434		24456286	0.9549	20768174	0.8523	0.083944		13.8807	212719094	14.3715	7.18575	28.743	3058721640
41	NOR19-ACGTAGCC	14 939 968	14 939 968	29879936		13424787	13424787	26849574	0.898582	3030362		27167933	0.9733	23622288	0.8798	0.075901		15.8524	212933806	16.3962	8.1981	32.7924	3493187087
42	NOR1-CTAGGATT	18 780 820	18 780 820	37561640		17002449	17002449	34004898	0.905309	3556742		34661225	0.9733	29747344	0.8748	0.086049		19.9432	213385879	20.5843	10.2921	41.1686	4394622168
43	NOR20-GGTCCATT	16 946 876	16 946 876	33893752		15551368	15551368	31102736	0.917654	2791016		30918789	0.9729	28260726	0.9086	0.043566		19.0265	213291210	19.6467	9.82335	39.2934	4192628084
44	NOR2-TGAAGGAT	10 476 393	10 476 393	20952786		9475836	9475836	18951672	0.904494	2001114		23527373	0.9825	10074330	0.5316	0.429487		6.81165	209225040	7.16958	3.58479	14.3392	1500997443
45	NOR3-AGTCCGAA	16 943 836	16 943 836	33887672		15439137	15439137	30878274	0.911195	3009398		31879139	0.9675	25593176	0.8288	0.111471		17.3234	213264785	17.8903	8.94515	35.7806	3817335695
46	NOR5-CACTTCGT	15 919 749	15 919 749	31839498		14597799	14597799	29195598	0.916962	2643900		25390549	0.8292	21079426	0.722	0.095248		13.4303	212852187	13.8968	6.9484	27.7936	2959468215
47	NOR6-TAAGTACC	14 046 958	14 046 958	28093916		12658046	12658046	25316092	0.901124	2777824		26641986	0.9769	21180882	0.8367	0.120619		14.1773	212769784	14.6748	7.3374	29.3496	3124071123
48	NOR7-AGGATGCC	17 394 732	17 394 732	34789464		15720275	15720275	31440550	0.903738	3348914		31183498	0.9656	28114638	0.8942	0.044764		19.0087	213350051	19.6231	9.81155	39.2462	4188716345
49	NOR8-AGGAATGG	18 703 419	18 703 419	37406838		16683824	16683824	33367648	0.89202	4039190		34292836	0.9748	28784948	0.8627	0.087908		19.366	213460331	19.9816	9.9908	39.9632	4267430721
50	NOR9-TGTTCTCG	13 398 838	13 398 838	26797676		12079984	12079984	24159968	0.90157	2637708		24943303	0.9736	20566612	0.8513	0.109128		13.7397	212572849	13.8099	6.90495	27.6198	3027652174
51	ES-13-CTTAGACA	12 901 953	12 901 953	25803906		11723568	11723568	23447136	0.908666	2356770		23626050	0.9795	21334160	0.9099	0.07018		14.1053	215217800	14.438	7.219	28.876	3108207056
52	ES-18-GGTATATG	12 534 377	12 534 377	25068754		11308536	11308536	22617072	0.902202	2451682		23174414	0.9788	19895520	0.8797	0.108748		12.952	214433638	13.3054	6.6527	26.6108	2854073046
53	FIN10-CTTGGTTG	14 206 514	14 206 514	28413028		12976021	12976021	25952042	0.913385	2460986		26198568	0.9719	22815436	0.8791	0.085282		15.2268	213381417	15.7169	7.85845	31.4338	3355326176
54	FIN11-TCGCCAGA	10 713 048	10 713 048	21426096		9740143	9740143	19480286	0.909185	1945810		20046175	0.9732	16545386	0.8493	0.118029		10.974	212291550	11.3846	5.6923	22.7692	2418207587
55	FIN12-ATGCCGCA	14 295 750	14 295 750	28591500		13050607	13050607	26101214	0.912901	2490286		26295134	0.9696	22896852	0.8772	0.080782		15.3144	214004333	15.7617	7.88085	31.5234	3374635998
56	FIN13-CTGTTGGC	13 577 241	13 577 241	27154482		12230665	12230665	24461330	0.900821	2693152		24680668	0.9722	21501362	0.879	0.067103		14.5813	214722153	14.9588	7.4794	29.9176	3213096915
57	FIN1-AGACGAAC	16 519 915	16 519 915	33039830		14923479	14923479	29846958	0.903363	3192872		30250141	0.9737	26178250	0.8771	0.084437		17.5132	213465806	18.0701	9.03505	36.1402	3859155693
58	FIN25-TAACGGCT	16 367 303	16 367 303	32734606		14840001	14840001	29680002	0.906686	3054604		29810863	0.9751	26593938	0.896	0.057526		17.9889	214458035	18.4761	9.23805	36.9522	3963990745
59	FIN28-GTTAGGAA	10 862 297	10 862 297	21724594		9861690	9861690	19723380	0.907883	2001214		19814694	0.9764	17902680	0.9077	0.064526		11.9075	212671223	12.3317	6.16585	24.6634	2623899551
60	FIN29-ACCGAGTT	13 498 535	13 498 535	26997070		12212434	12212434	24424868	0.904723	2572202		24263854	0.9718	22140260	0.9065	0.039925		15.0253	213660344	15.4887	7.74435	30.9774	3310936674
61	FIN2-TCCGATGG	23 049 742	23 049 742	46099484		20760750	20760750	41521500	0.900693	4577984		41630826	0.9632	35775170	0.8616	0.083236		24.105	215326415	24.6597	12.3299	49.3194	5311722229
62	FIN39-AGTCAGTT	15 036 448	15 036 448	30072896		13745682	13745682	27491364	0.914158	2581532		27276710	0.9706	25022168	0.9102	0.050144		16.7416	214159593	17.2181	8.60905	34.4362	3689132738
63	FIN3-CTATCAAC	15 395 537	15 395 537	30791074		14016817	14016817	28033634	0.910447	2757440		28328420	0.9749	24871058	0.8872	0.078773		16.5771	214334019	17.0354	8.5177	34.0708	3652895413
64	FIN40-TACATCTG	16 611 387	16 611 387	33222774		15365334	15365334	30730668	0.924988	2492106		30579124	0.977	28079868	0.9137	0.040775		19.0652	214588909	19.5691	9.78455	39.1382	4201151578
65	FIN41-GAGGATAT	21 834 284	21 834 284	43668568		20179809	20179809	40359618	0.924226	3308950		40079583	0.9761	37093764	0.9191	0.043781		24.9658	214842079	25.5964	12.7982	51.1928	5501396100
66	FIN50-GAGATTGT	16 442 668	16 442 668	32885336		15260303	15260303	30520606	0.928092	2364730		30314610	0.9775	28071000	0.9197	0.042405		18.9454	214373072	19.4659	9.73295	38.9318	4174747615
67	FIN51-ACAGACAT	15 141 238	15 141 238	30282476		13771489	13771489	27542978	0.909535	2739498		27318951	0.9716	25096112	0.9112	0.049225		16.8036	214684838	17.2408	8.6204	34.4816	3702804211
68	FIN53-TTGAGTCT	13 265 098	13 265 098	26530196		12200004	12200004	24400008	0.919707	2130188		24284975	0.9761	22366048	0.9166	0.046306		15.0176	214372540	15.4306	7.7153	30.8612	3309244728
69	FIN55-TGCTCCGA	8 992 338	8 992 338	17984676		7978182	7978182	15956364	0.88722	2028312		15816479	0.9534	13731392	0.8606	0.082357		9.08045	212847015	9.39634	4.69817	18.7927	2000943816
70	FIN5-CACGCACA	21 413 773	21 413 773	42827546		19216912	19216912	38433824	0.897409	4393722		39126872	0.9701	32805392	0.8536	0.101912		21.9598	215848298	22.4121	11.206	44.8242	4839000904
71	FIN6-GAACACCG	21 993 285	21 993 285	43986570		20324123	20324123	40648246	0.924106	3338324		40467934	0.9761	36966432	0.9094	0.054028		24.87	214215740	25.5723	12.7861	51.1446	5480278068
72	FIN7-CCTTAGTC	15 057 316	15 057 316	30114632		14012857	14012857	28025714	0.930634	2088918		27893944	0.9762	25396180	0.9062	0.044056		17.3444	214135861	17.8407	8.92035	35.6814	3821969182
73	FIN8-AGTTCCGC	17 292 448	17 292 448	34584896		15792559	15792559	31585118	0.913263	2999778		31472704	0.9722	28391746	0.8989	0.045878		19.3819	213982789	19.9504	9.9752	39.9008	4270932864
74	NOR21-CCAGTCAC	16 289 247	16 289 247	32578494		14988348	14988348	29976696	0.920138	2601798		29719046	0.9711	27210250	0.9077	0.039244		18.3696	213604498	18.9407	9.47035	37.8814	4047876921
75	NOR22-GGCTTCAA	18 150 840	18 150 840	36301680		16693310	16693310	33386620	0.919699	2915060		33199498	0.9723	30225940	0.9053	0.051575		20.3105	213783832	20.9248	10.4624	41.8496	4475562471
76	GER10-GTCGTCTA	18 160 912	18 160 912	36321824		16725046	16725046	33450092	0.920936	2871732		33430900	0.9765	30475764	0.9111	0.062238		20.2668	215828952	20.6857	10.3429	41.3714	4465942532
77	GER11-CCCAGCTA	27 155 485	27 155 485	54310970		25052622	25052622	50105244	0.922562	4205726		50038995	0.9783	45873932	0.9156	0.052849		30.7404	216266682	31.3133	15.6567	62.6266	6773872529
78	GER13-ACTGTTAG	27 483 699	27 483 699	54967398		25615449	25615449	51230898	0.932023	3736500		51117358	0.9824	47436528	0.9259	0.045544		31.9512	216017904	32.5844	16.2922	65.1688	7040672024
79	GER1-TTGGTCAC	18 887 075	18 887 075	37774150		17067414	17067414	34134828	0.903656	3639322		34725345	0.9817	30657956	0.8981	0.087627		20.1739	215721868	20.6015	10.3008	41.203	4445471453
80	GER2-CTTATGCT	29 501 322	29 501 322	59002644		27116479	27116479	54232958	0.919161	4769686		54341759	0.9849	49699680	0.9164	0.044574		33.8602	216381223	34.4743	17.2371	68.9486	7461339767
81	GER3-CAGAGTGC	16 854 575	16 854 575	33709150		15155171	15155171	30310342	0.899173	3398808		30727920	0.9791	27161638	0.8961	0.081421		17.8786	215346445	18.289	9.1445	36.578	3939690366
82	GER4-AACTGAGC	18 742 909	18 742 909	37485818		17238755	17238755	34477510	0.919748	3008308		34576215	0.9786	31362566	0.9097	0.067544		20.7706	216659465	21.1204	10.5602	42.2408	4576948015
83	GER5-GGATTTAC	15 839 278	15 839 278	31678556		14597422	14597422	29194844	0.921596	2483712		29202370	0.9804	26377946	0.9035	0.077294		17.438	216517340	17.7433	8.87165	35.4866	3842591643
84	GER6-AGACTTAG	26 919 803	26 919 803	53839606		24758599	24758599	49517198	0.919717	4322408		49684545	0.9815	45583570	0.9206	0.067267		29.9451	216215218	30.5101	15.2551	61.0202	6598617652
85	GER7-TAACCAAG	22 121 165	22 121 165	44242330		20054231	20054231	40108462	0.906563	4133868		39927244	0.9689	35832812	0.8934	0.068112		23.8123	215343527	24.3574	12.1787	48.7148	5247207638
86	GER9-TCCATTCA	20 002 472	20 002 472	40004944		18134060	18134060	36268120	0.906591	3736824		36393923	0.9736	32468044	0.8952	0.08451		21.2244	215867417	21.6597	10.8299	43.3194	4676949803
87	IT-3-TTCGTTGT	14 660 685	14 660 685	29321370		13335562	13335562	26671124	0.909614	2650246		27241175	0.9768	23570492	0.8837	0.136729		14.7984	214571267	15.1923	7.59615	30.3846	3260934780
88	LIT1-GGCTAAGA	21 169 012	21 169 012	42338024		19111301	19111301	38222602	0.902796	4115422		38625761	0.9766	34125206	0.8928	0.102701		22.0107	215735369	22.4757	11.2378	44.9514	4850223021
89	LIT2-AATCAGGG	24 730 936	24 730 936	49461872		22478615	22478615	44957230	0.908927	4504642		45380901	0.9787	40558924	0.9022	0.080659		26.6455	215953334	27.1817	13.5908	54.3634	5871526791
90	LIT3-GATCGGTC	21 212 293	21 212 293	42424586		19310439	19310439	38620878	0.910342	3803708		38837986	0.9792	34929048	0.9044	0.066429		23.2522	215412236	23.778	11.889	47.556	5123786552
91	LIT4-GCGAATTA	23 710 297	23 710 297	47420594		21470324	21470324	42940648	0.905527	4479946		43520965	0.9777	38342522	0.8929	0.089365		25.1213	215654849	25.6614	12.8307	51.3228	5535654551
92	LIT5-ACGGCGAT	24 071 920	24 071 920	48143840		22101931	22101931	44203862	0.918162	3939978		44154335	0.9787	39691584	0.8979	0.06442		26.6913	215330835	27.3053	13.6526	54.6106	5881627833
93	LIT6-AGAGCACC	33 513 540	33 513 540	67027080		30861957	30861957	61723914	0.92088	5303166		61526350	0.979	56153826	0.9098	0.053042		37.8306	216168847	38.5541	19.277	77.1082	8336250804
94	LIT7-ATGTCGGG	22 760 029	22 760 029	45520058		20768580	20768580	41537160	0.912502	3982898		41545477	0.9767	37593370	0.9051	0.059341		25.145	215892863	25.6576	12.8288	51.3152	5540878802
95	UK1-GAGCTGCT	30 804 781	30 804 781	61609562		28168465	28168465	56336930	0.914419	5272632		56548933	0.9793	50871098	0.903	0.060684		34.1845	215622217	34.9246	17.4623	69.8492	7532796970
96	UK2-TGAAACCT	24 220 870	24 220 870	48441740		21953658	21953658	43907316	0.906394	4534424		44271084	0.9804	39400756	0.8974	0.066772		26.4745	216621188	26.9254	13.4627	53.8508	5833849488
97	IT-P18-1-GCAGATAA	18 759 126	18 759 126	37518252		16560290	16560290	33120580	0.882786	4397672		34759831	0.9702	27361500	0.8261	0.391262		12.2274	212195611	12.6927	6.34635	25.3854	2694402919
98	IT-P19-1-TGCTTGAT	17 906 935	17 906 935	35813870		16007005	16007005	32014010	0.8939	3799860		40009893	0.9803	20265238	0.633	0.324546		13.1883	215982768	13.4519	6.72595	26.9038	2906145514
99	NOR-P1-10-TGTACGAC	13 747 709	13 747 709	27495418		11791442	11791442	23582884	0.857702	3912534		29967213	0.9776	14000556	0.5937	0.385498		8.58113	211329660	8.94241	4.47121	17.8848	1890914084
100	UK11-GCCGAATG	13 896 040	13 896 040	27792080		12691867	12691867	25383734	0.913344	2408346		25456269	0.9763	22748522	0.8962	0.047065		15.0814	216207619	15.3673	7.68365	30.7346	3323296744
101	UK12-GAACGTAG	17 639 304	17 639 304	35278608		16087454	16087454	32174908	0.912023	3103700		32202881	0.9748	28867502	0.8972	0.052718		18.943	214657195	19.4399	9.71995	38.8798	4174228540
102	UK3-ACACAGGC	7 866 370	7 866 370	15732740		7095812	7095812	14191624	0.902044	1541116		16842352	0.9835	10297676	0.7256	0.221732		6.77351	210347857	7.09328	3.54664	14.1866	1492592846
103	UK6-ATGCACCT	13 404 392	13 404 392	26808784		11989402	11989402	23978804	0.894438	2829980		24848047	0.9726	20128866	0.8394	0.087007		13.4214	214129224	13.8065	6.90325	27.613	2957495739
104	UK7-CAGTTCCA	15 244 221	15 244 221	30488442		13801171	13801171	27602342	0.905338	2886100		35476329	0.9861	17197158	0.623	0.343409		11.1048	212815333	11.4945	5.74725	22.989	2447016900
105	UK9-TATCTGTG	14 168 391	14 168 391	28336782		12583719	12583719	25167438	0.888154	3169344		32950163	0.98	14474522	0.5751	0.367478		9.62126	214694598	9.87233	4.93616	19.7447	2120114302
106	ICE10_CTCACTTA	19179421	19179421	38358842		17611003	17611003	35222006	0.918224	3136836		35290467	0.979	31561746	0.8961	0.028261		21.4892	215081070	22.0095	11.0047	44.019	4735308561
107	ICE11_GTAAGCCT	19917085	19917085	39834170		18513275	18513275	37026550	0.929517	2807620		37068268	0.9805	33450606	0.9034	0.027279		22.7238	215153819	23.2658	11.6329	46.5316	5007360171
108	ICE12_GCACTAGA	18728263	18728263	37456526		17394893	17394893	34789786	0.928804	2666740		34769723	0.9791	31347754	0.9011	0.027237		21.2982	215078092	21.814	10.907	43.628	4693217494
109	ICE14_CTTCGCTA	15090692	15090692	30181384		13882668	13882668	27765336	0.919949	2416048		27693202	0.9756	24871978	0.8958	0.028136		16.8226	214982379	17.237	8.6185	34.474	3706974870
110	ICE15_ATATGGGA	19326918	19326918	38653836		17867725	17867725	35735450	0.924499	2918386		35709238	0.9777	32162788	0.9	0.028195		21.7358	214823523	22.287	11.1435	44.574	4789644888
111	ICE16_TGTGTACG	13308652	13308652	26617304		12233340	12233340	24466680	0.919202	2150624		24449768	0.9764	21927970	0.8962	0.028048		14.8276	214445557	15.2306	7.6153	30.4612	3267371052
112	ICE17_GAAGAGGG	15264164	15264164	30528328		14179080	14179080	28358160	0.928913	2170168		28217072	0.9754	25643684	0.9043	0.025906		17.2768	214963532	17.7043	8.85215	35.4086	3807064535
113	ICE18_TACAACAC	18904586	18904586	37809172		17361420	17361420	34722840	0.918371	3086332		34657849	0.9759	31107132	0.8959	0.029269		21.0196	214925685	21.5433	10.7716	43.0866	4631820539
114	ICE19_TCGTTTGA	17411454	17411454	34822908		16026419	16026419	32052838	0.920453	2770070		31547258	0.9615	28248562	0.8813	0.028534		19.1514	215139046	19.6095	9.80475	39.219	4220150798
115	ICE1_AGCCTACT	18651412	18651412	37302824		17345058	17345058	34690116	0.92996	2612708		34654986	0.9792	31313086	0.9027	0.026581		21.2539	215084543	21.7679	10.884	43.5358	4683442130
116	ICE2_CATGGAAT	19569313	19569313	39138626		17956321	17956321	35912642	0.917575	3225984		35889890	0.9758	31938634	0.8893	0.029477		21.7522	214752668	22.3119	11.156	44.6238	4793255470
117	ICE3_TCTCGCCT	16742675	16742675	33485350		15395819	15395819	30791638	0.919556	2693712		30841712	0.9784	27591862	0.8961	0.027465		18.7294	214783661	19.2081	9.60405	38.4162	4127152723
118	ICE4_CGAACTTC	16167068	16167068	32334136		14909535	14909535	29819070	0.922216	2515066		29795654	0.9771	26762978	0.8975	0.026209		18.1318	214655756	18.6059	9.30295	37.2118	3995475228
119	ICE5_AGTTGTTG	17795762	17795762	35591524		16425459	16425459	32850918	0.922998	2740606		32857837	0.9787	29541564	0.8993	0.027177		20.0558	214906861	20.5569	10.2784	41.1138	4419433804
120	ICE6_CATACTCT	14990259	14990259	29980518		13783364	13783364	27566728	0.919488	2413790		27544688	0.9765	24645702	0.894	0.028425		16.716	214563415	17.161	8.5805	34.322	3683493843
121	ICE7_ACCACCAC	17553341	17553341	35106682		16257803	16257803	32515606	0.926194	2591076		32577336	0.9816	29523222	0.908	0.024648		19.99	215212713	20.461	10.2305	40.922	4404933449
122	ICE8_CGCCACTT	21497420	21497420	42994840		19780068	19780068	39560136	0.920114	3434704		39471896	0.9752	35315548	0.8927	0.029807		23.9157	215133085	24.4886	12.2443	48.9772	5269995595
123	ICE9_GAATCAGC	15835713	15835713	31671426		14751599	14751599	29503198	0.93154	2168228		29550518	0.9829	26893004	0.9115	0.024655		18.1928	215368472	18.6087	9.30435	37.2174	4008924454
124	IT8_GTGGAGAG	17204568	17204568	34409136		15920411	15920411	31840822	0.92536	2568314		31820382	0.9783	28746750	0.9028	0.028732		19.4154	216163691	19.7869	9.89345	39.5738	4278330144
125	NOR27_TCGGTTTC	15507719	15507719	31015438		14295470	14295470	28590940	0.921829	2424498		28590788	0.9779	25739234	0.9003	0.027188		17.4052	215336683	17.805	8.9025	35.61	3835358613
126	NOR28_GTCTCGAG	18905551	18905551	37811102		17553046	17553046	35106092	0.92846	2705010		35115452	0.9801	31864866	0.9077	0.026765		21.4806	216412171	21.867	10.9335	43.734	4733416514
127	NOR29_TGGCAGGA	19037588	19037588	38075176		17617935	17617935	35235870	0.925429	2839306		35184140	0.9777	31784720	0.9021	0.027202		21.4661	215163112	21.9768	10.9884	43.9536	4730212424
128	NOR30_ACGGTACC	18590405	18590405	37180810		17304730	17304730	34609460	0.930842	2571350		34540973	0.9778	31163204	0.9004	0.02874		21.1249	217401654	21.4089	10.7044	42.8178	4655020563
129	POR2_AAGTAGAG	16752042	16752042	33504084		15466431	15466431	30932862	0.923256	2571222		30938356	0.9793	27961678	0.9039	0.028041		18.8957	215280256	19.3354	9.6677	38.6708	4163811831
130	AU1_TAACCTCA	14044661	14044661	28089322		13158912	13158912	26317824	0.936933	1771498		26484926	0.9797	23721828	0.9014	0.02323		16.6715	213727576	17.1795	8.58975	34.359	3673696267
131	CRO2_TGTACGAC	10268134	10268134	20536268		9598495	9598495	19196990	0.934785	1339278		19222318	0.9748	17159176	0.8938	0.025019		12.036	213915349	12.3927	6.19635	24.7854	2652217208
132	CRO3_CTGTTGGC	11319005	11319005	22638010		10588161	10588161	21176322	0.935432	1461688		21231332	0.9753	18979304	0.8963	0.025586		13.2963	215606571	13.5851	6.79255	27.1702	2929933611
133	CRO4_GCACTAGA	11643827	11643827	23287654		11037688	11037688	22075376	0.947943	1212278		22114978	0.979	20042210	0.9079	0.023596		14.0121	215397909	14.3298	7.1649	28.6596	3087667511
134	CRO5_GTCGTCTA	11238322	11238322	22476644		10640436	10640436	21280872	0.946799	1195772		21275790	0.9764	19240092	0.9041	0.024434		13.4478	215452695	13.7491	6.87455	27.4982	2963313608
135	DK162_GAACGTAG	11421133	11421133	22842266		10738098	10738098	21476196	0.940196	1366070		21582796	0.981	19545586	0.9101	0.022		13.6781	214352916	14.0558	7.0279	28.1116	3014058733
136	DK1_ATTAGCTG	13167769	13167769	26335538		12340008	12340008	24680016	0.937137	1655522		24806285	0.9793	22276954	0.9026	0.02418		15.6158	215663200	15.9508	7.9754	31.9016	3441050574
137	FR1_GGCTCTTG	13672793	13672793	27345586		12966360	12966360	25932720	0.948333	1412866		25990406	0.9798	23571482	0.9089	0.023543		16.5042	214804967	16.9245	8.46225	33.849	3636823336
138	FR2_CGAACAGT	13307634	13307634	26615268		12494062	12494062	24988124	0.938864	1627144		25062865	0.9786	22604740	0.9046	0.024854		15.8148	217536096	16.0174	8.0087	32.0348	3484899443
139	FR3_ATTACCGA	13022329	13022329	26044658		12266901	12266901	24533802	0.94199	1510856		24588456	0.9789	22260546	0.9073	0.022557		15.5844	215008982	15.967	7.9835	31.934	3434144764
140	FR4_AGTTGTTG	14443734	14443734	28887468		13648149	13648149	27296298	0.944918	1591170		27333728	0.9788	24796844	0.9084	0.024322		17.3277	216478932	17.6336	8.8168	35.2672	3818293162
141	GER100-2_CGCAAGCT	11695690	11695690	23391380		10883355	10883355	21766710	0.930544	1624670		21857432	0.9761	19440894	0.8931	0.0247		13.661	215632233	13.9558	6.9779	27.9116	3010310778
142	GER12_TCTCGCCT	10816159	10816159	21632318		10124006	10124006	20248012	0.936008	1384306		20184962	0.9711	18144556	0.8961	0.02232		12.7161	216149574	12.9602	6.4801	25.9204	2802096383
143	H4-1_CCTGAACC	13038851	13038851	26077702		12194856	12194856	24389712	0.935271	1687990		24584063	0.9834	22258950	0.9126	0.024314		15.5447	218415646	15.6825	7.84125	31.365	3425388179
144	NOR15-5_CCGTATAT	11875319	11875319	23750638		11115632	11115632	22231264	0.936028	1519374		22389877	0.9795	20007852	0.9	0.023582		14.0466	213417802	14.4957	7.24785	28.9914	3095267364
145	UK10_TACTGCAG	11114402	11114402	22228804		10320323	10320323	20640646	0.928554	1588158		20743143	0.9757	18360598	0.8895	0.026635		12.9145	215641362	13.1932	6.5966	26.3864	2845794706
146	UK13_ATAGAGTC	14594348	14594348	29188696		13740982	13740982	27481964	0.941528	1706732		27661730	0.9824	25032236	0.9109	0.023695		17.4966	215340931	17.8986	8.9493	35.7972	3855512168
147	UK4_GCCGAATG	9859416	9859416	19718832		9213558	9213558	18427116	0.934493	1291716		18533946	0.9783	16557970	0.8986	0.025469		11.621	214871722	11.9139	5.95695	23.8278	2560772050
148	CRO1_CGACTGCT	14105697	14105697	28211394		13125774	13125774	26251548	0.93053	1959846		26420921	0.9812	23651430	0.901	0.021746		16.7139	216132394	17.0354	8.5177	34.0708	3683022314
149	CZ1_GCATCACG	14991354	14991354	29982708		14058087	14058087	28116174	0.937746	1866534		28253225	0.9807	25246886	0.8979	0.023927		17.8945	214850345	18.3465	9.17325	36.693	3943193385
150	IT20-4_TATCCAGT	15075891	15075891	30151782		13976742	13976742	27953484	0.927092	2198298		27931628	0.9714	24653112	0.8819	0.030654		17.3964	214454681	17.8679	8.93395	35.7358	3833417597
151	IT21-2_ATGCACCT	14320548	14320548	28641096		13417110	13417110	26834220	0.936913	1806876		26805983	0.9746	23837288	0.8883	0.026739		16.9018	215939097	17.2428	8.6214	34.4856	3724440618
152	IT22-1_GCTGAAGA	16833161	16833161	33666322		15556838	15556838	31113676	0.924178	2552646		31024869	0.9684	27267698	0.8764	0.037962		19.1503	215936686	19.5359	9.76795	39.0718	4219918667
153	IT23-1_TATCTGTG	14452070	14452070	28904140		13387806	13387806	26775612	0.926359	2128528		26875679	0.9757	23752732	0.8871	0.030501		16.7776	215333133	17.1632	8.5816	34.3264	3697076874
154	IT24-3_CATGTTGA	13513381	13513381	27026762		12551578	12551578	25103156	0.928826	1923606		25041628	0.9705	22241922	0.886	0.028045		15.6803	216483302	15.9568	7.9784	31.9136	3455266127
155	NOR105-4_GTTCACAA	14721457	14721457	29442914		13712969	13712969	27425938	0.931495	2016976		27462093	0.975	24399028	0.8896	0.029779		17.1915	214746863	17.6327	8.81635	35.2654	3788279612
156	NOR106-3_CTGGCTCT	16138260	16138260	32276520		15013933	15013933	30027866	0.930332	2248654		30035521	0.9743	26772954	0.8916	0.027665		18.8775	214777332	19.3609	9.68045	38.7218	4159786378
157	NOR107-2_CGAACTTC	15281122	15281122	30562244		14100180	14100180	28200360	0.922719	2361884		28241699	0.9721	24803796	0.8796	0.03422		17.4755	214977892	17.9061	8.95305	35.8122	3850846264
158	NOR108-3-4_ACCGCATC	14821318	14821318	29642636		13768693	13768693	27537386	0.928979	2105250		27431321	0.969	24265418	0.8812	0.033788		17.0354	214376216	17.5029	8.75145	35.0058	3753870293
159	NOR111-2_TGAAGGAT	15705140	15705140	31410280		14660430	14660430	29320860	0.93348	2089420		28834428	0.9593	25795486	0.8798	0.025465		18.1773	215831744	18.5528	9.2764	37.1056	4005490605
160	NOR112-4_TTCAGTAG	15690530	15690530	31381060		14579760	14579760	29159520	0.929208	2221540		29158839	0.9732	25881960	0.8876	0.029227		18.2251	214468567	18.7174	9.3587	37.4348	4016035350
161	NOR117-3_AGGAATGG	17778112	17778112	35556224		16405886	16405886	32811772	0.922814	2744452		32856573	0.973	29001334	0.8839	0.035049		20.3522	215058671	20.8457	10.4229	41.6914	4484762846
162	NOR118_CGCTTCTG	15876903	15876903	31753806		14731957	14731957	29463914	0.927886	2289892		29650996	0.9793	26331958	0.8937	0.026599		18.5922	214108447	19.1267	9.56335	38.2534	4096938062
163	NOR119-4_TTGGTCAC	16093623	16093623	32187246		15047812	15047812	30095624	0.935017	2091622		30296280	0.9828	27225820	0.9046	0.022296		19.2331	214725405	19.7295	9.86475	39.459	4238159334
164	NOR120-2_AACTGAGC	15451168	15451168	30902336		14385142	14385142	28770284	0.931007	2132052		28788404	0.9743	25547246	0.888	0.029638		18.026	215970828	18.3868	9.1934	36.7736	3972166114
165	NOR121-4_AAGAACGT	13985270	13985270	27970540		12952047	12952047	25904094	0.926121	2066446		25839358	0.9701	22750336	0.8783	0.036289		16.0145	214582760	16.4388	8.2194	32.8776	3528917266
166	NOR122-3_GCGAATTA	15890183	15890183	31780366		14788291	14788291	29576582	0.930656	2203784		29543692	0.973	26271326	0.8882	0.03088		18.4563	215191115	18.8927	9.44635	37.7854	4066981476
167	NOR123-3_GAGGGACA	15561591	15561591	31123182		14670034	14670034	29340068	0.942708	1783114		29237545	0.9746	26329472	0.8974	0.025218		18.5376	214738261	19.0151	9.50755	38.0302	4084894253
168	NOR127-1_CTATGGCC	13358386	13358386	26716772		12418584	12418584	24837168	0.929647	1879604		24891004	0.9758	22138348	0.8913	0.02602		15.644	214666853	16.0521	8.02605	32.1042	3447261325
169	NOR130-4_GTCTCGAG	16481339	16481339	32962678		15383233	15383233	30766466	0.933373	2196212		30467479	0.9642	26976038	0.8768	0.03355		18.9849	215189850	19.434	9.717	38.868	4183470912
170	NOR24_TCACGCTC	17349364	17349364	34698728		16217836	16217836	32435672	0.93478	2263056		32029510	0.9635	28632214	0.8827	0.024809		20.1855	214875259	20.6924	10.3462	41.3848	4448012681
171	SUI1_ACCTTGAA	21227770	21227770	42455540		19733655	19733655	39467310	0.929615	2988230		39705355	0.9806	35376514	0.8963	0.025102		25.0422	216301419	25.5058	12.7529	51.0116	5518226649
172	NOR131-2_CATGGAAT	20104949	20104949	40209898		18597818	18597818	37195636	0.925037	3014262		37289018	0.9755	33286514	0.8949	0.028367		23.3996	216090305	23.8558	11.9279	47.7116	5156283264
173	NOR133-4_CTGAATCA	17699247	17699247	35398494		16523467	16523467	33046934	0.933569	2351560		33049818	0.9753	29592088	0.8955	0.024935		20.857	214742283	21.394	10.697	42.788	4596001394
174	NOR134-1_AGGACGGT	14219108	14219108	28438216		13306511	13306511	26613022	0.935819	1825194		26622438	0.9752	23880528	0.8973	0.025291		16.7914	214643136	17.2312	8.6156	34.4624	3700118543
175	NOR137-4_AGACGCTG	16803262	16803262	33606524		15771338	15771338	31542676	0.938588	2063848		31436306	0.9731	28217014	0.8946	0.027534		19.8296	214772881	20.3376	10.1688	40.6752	4369586631
176	NOR138-3_TTGCTAGG	13697723	13697723	27395446		12830118	12830118	25660236	0.936661	1735210		25659640	0.9756	23012244	0.8968	0.023109		16.219	214247194	16.6741	8.33705	33.3482	3573973240
177	NOR139_CTCCGGTT	15206273	15206273	30412546		14235614	14235614	28471228	0.936167	1941318		28583050	0.9803	25720154	0.9034	0.020361		18.1743	214568134	18.657	9.3285	37.314	4004829900
178	NOR141_GTTAATGC	14357462	14357462	28714924		13553472	13553472	27106944	0.944002	1607980		27183328	0.9813	24661020	0.9098	0.021031		17.3505	214494261	17.8166	8.9083	35.6332	3823306900
179	NOR143-4_TCTAAGGA	16182930	16182930	32365860		15041034	15041034	30082068	0.929438	2283792		29952881	0.9687	26582200	0.8837	0.031166		18.6762	215014022	19.1333	9.56665	38.2666	4115438729
180	NOR144-4_ACGCTGTC	13479850	13479850	26959700		12668366	12668366	25336732	0.9398	1622968		25294992	0.9751	22784728	0.8993	0.023199		16.029	215065864	16.4175	8.20875	32.835	3532096820
181	NOR147-4_ATTGGCAA	14521996	14521996	29043992		13505333	13505333	27010666	0.929992	2033326		27125302	0.9763	24184710	0.8954	0.029262		16.988	214431975	17.4505	8.72525	34.901	3743425987
182	NOR148-3_AGTCCGAA	15779767	15779767	31559534		14737753	14737753	29475506	0.933965	2084028		29436081	0.9737	26366002	0.8945	0.026443		18.5437	215615148	18.9458	9.4729	37.8916	4086244594
183	NOR150-4_CACTTCGT	13428961	13428961	26857922		12508409	12508409	25016818	0.93145	1841104		25071561	0.9766	22451918	0.8975	0.02423		15.8235	215335734	16.1877	8.09385	32.3754	3486828081
184	NOR151-4_TAAGTACC	14923900	14923900	29847800		13831245	13831245	27662490	0.926785	2185310		27393966	0.9639	24317880	0.8791	0.028537		17.1461	214641684	17.5962	8.7981	35.1924	3778273464
185	NOR153-4_CACTCTCC	16140139	16140139	32280278		15098497	15098497	30196994	0.935463	2083284		30220988	0.9767	27083654	0.8969	0.024594		19.1128	214624867	19.615	9.8075	39.23	4211648135
186	NOR155-3_AGGTCTCC	14120868	14120868	28241736		13199470	13199470	26398940	0.934749	1842796		26370208	0.974	23550386	0.8921	0.026316		16.5908	214908684	17.0047	8.50235	34.0094	3655910168
187	NOR156-1_GGTCCATT	16031787	16031787	32063574		15052147	15052147	30104294	0.938894	1959280		30109603	0.9776	27206554	0.9037	0.023176		19.1249	216176220	19.4898	9.7449	38.9796	4214313755
188	NOR158-3_TCCGATGG	15128086	15128086	30256172		14138169	14138169	28276338	0.934564	1979834		28291351	0.9757	25346538	0.8964	0.023013		17.8673	214224437	18.3704	9.1852	36.7408	3937191512
189	NOR162-3_GAATTCTC	15341068	15341068	30682136		14332774	14332774	28665548	0.934275	2016588		28656737	0.9745	25622050	0.8938	0.027128		18.0108	214437335	18.4996	9.2498	36.9992	3968811245
190	NOR163-4_TCCACCTT	16168744	16168744	32337488		15098671	15098671	30197342	0.933818	2140146		30168374	0.974	27014064	0.8946	0.025345		19.0147	214907586	19.4889	9.74445	38.9778	4190029677
191	NOR164-3_TACGACCG	14126805	14126805	28253610		13129167	13129167	26258334	0.92938	1995276		26247426	0.972	23252616	0.8855	0.030584		16.3225	214877090	16.7321	8.36605	33.4642	3596789536
192	NOR172-1-2_GCAGATAA	16848269	16848269	33696538		15844260	15844260	31688520	0.940409	2008018		31692941	0.977	28551488	0.901	0.024469		20.0796	214965361	20.5764	10.2882	41.1528	4424686558
193	NOR174-3_GGATGAAA	16636528	16636528	33273056		15557215	15557215	31114430	0.935124	2158626		30034964	0.9416	26831984	0.8624	0.029104		18.8513	214481567	19.3594	9.6797	38.7188	4154020839
194	NOR176-2_CCATTGAG	13690386	13690386	27380772		12812141	12812141	25624282	0.93585	1756490		25650290	0.9775	23119122	0.9022	0.022227		16.2761	215302394	16.6529	8.32645	33.3058	3586554116
195	NOR177_GTGAGACG	16134835	16134835	32269670		15162454	15162454	30324908	0.939734	1944762		30433777	0.9815	27610548	0.9105	0.02156		19.4072	215341537	19.8523	9.92615	39.7046	4276525534
196	ROM1	16706099	16706099	33412198		16596218	16596218	33192436	0.993423	219762		32753406	0.9816	32013916	0.9645	0.0447		18.8626	215667869	18.8646	9.4323	37.7292	4156521446
197	RUS100	17933164	17933164	35866328		17813744	17813744	35627488	0.993341	238840		35165411	0.9816	34307030	0.9629	0.045691		20.7508	213383509	20.753	10.3765	41.506	4572585748
198	RUS10	12829513	12829513	25659026		12734549	12734549	25469098	0.992598	189928		25155704	0.9826	24583118	0.9652	0.039814		14.8394	213367029	14.8404	7.4202	29.6808	3269969718
199	RUS2	14913325	14913325	29826650		14803927	14803927	29607854	0.992664	218796		29139505	0.9787	28423294	0.96	0.053926		16.6165	213376639	16.6177	8.30885	33.2354	3661558479
200	RUS3	976618	976618	1953236		445297	445297	890594	0.455958	1062642		876686	0.9787	842508	0.946	0.009021		0.463709	72379120	0.463709	0.231854	0.927418	102181629
201	RUS6	14154184	14154184	28308368		14057240	14057240	28114480	0.993151	193888		26252062	0.9283	25476486	0.9062	0.063632		14.8491	213329821	14.8501	7.42505	29.7002	3272105386
202	RUS7	14462797	14462797	28925594		14353425	14353425	28706850	0.992438	218744		28336638	0.9822	27714934	0.9654	0.043572		16.5581	213695216	16.5596	8.2798	33.1192	3648702121
203	RUS8	12861341	12861341	25722682		12772281	12772281	25544562	0.993075	178120		25105245	0.9774	24493450	0.9589	0.045135		14.4034	213248156	14.4043	7.20215	28.8086	3173902316
204	RUS9	21948059	21948059	43896118		21791725	21791725	43583450	0.992877	312668		42958625	0.9799	41822214	0.9596	0.059367		24.7912	214370379	24.7953	12.3977	49.5906	5462927261

## Sheet: GBS_sample_info
Taxa	country	Region code	Latitude	Longitude	Material collected	Collected by/received from	Comments
FIN_P50_1	Finland		60.1061	23.6782	Plant	Timo Hytönen
FIN_P50_10	Finland		60.1061	23.6782	Plant	Timo Hytönen
FIN_P50_11	Finland		60.1061	23.6782	Plant	Timo Hytönen
FIN_P50_12	Finland		60.1061	23.6782	Plant	Timo Hytönen
FIN_P50_13	Finland		60.1061	23.6782	Plant	Timo Hytönen
FIN_P50_14	Finland		60.1061	23.6782	Plant	Timo Hytönen
FIN_P50_15	Finland		60.1061	23.6782	Plant	Timo Hytönen
FIN_P50_16	Finland		60.1061	23.6782	Plant	Timo Hytönen
FIN_P50_17	Finland		60.1061	23.6782	Plant	Timo Hytönen
FIN_P50_18	Finland		60.1061	23.6782	Plant	Timo Hytönen
FIN_P50_19	Finland		60.1061	23.6782	Plant	Timo Hytönen
FIN_P50_2	Finland		60.1061	23.6782	Plant	Timo Hytönen
FIN_P50_20	Finland		60.1061	23.6782	Plant	Timo Hytönen
FIN_P50_21	Finland		60.1061	23.6782	Plant	Timo Hytönen
FIN_P50_22	Finland		60.1061	23.6782	Plant	Timo Hytönen
FIN_P50_3	Finland		60.1061	23.6782	Plant	Timo Hytönen
FIN_P50_4	Finland		60.1061	23.6782	Plant	Timo Hytönen
FIN_P50_5	Finland		60.1061	23.6782	Plant	Timo Hytönen
FIN_P50_6	Finland		60.1061	23.6782	Plant	Timo Hytönen
FIN_P50_7	Finland		60.1061	23.6782	Plant	Timo Hytönen
FIN_P50_9	Finland		60.1061	23.6782	Plant	Timo Hytönen
FIN_P6_1	Finland		59.8428	23.2446	Plant	Timo Hytönen
FIN_P6_10	Finland		59.8428	23.2446	Plant	Timo Hytönen
FIN_P6_11	Finland		59.8428	23.2446	Plant	Timo Hytönen
FIN_P6_12	Finland		59.8428	23.2446	Plant	Timo Hytönen
FIN_P6_13	Finland		59.8428	23.2446	Plant	Timo Hytönen
FIN_P6_14	Finland		59.8428	23.2446	Plant	Timo Hytönen
FIN_P6_15	Finland		59.8428	23.2446	Plant	Timo Hytönen
FIN_P6_16	Finland		59.8428	23.2446	Plant	Timo Hytönen
FIN_P6_17	Finland		59.8428	23.2446	Plant	Timo Hytönen
FIN_P6_18	Finland		59.8428	23.2446	Plant	Timo Hytönen
FIN_P6_19	Finland		59.8428	23.2446	Plant	Timo Hytönen
FIN_P6_2	Finland		59.8428	23.2446	Plant	Timo Hytönen
FIN_P6_20	Finland		59.8428	23.2446	Plant	Timo Hytönen
FIN_P6_21	Finland		59.8428	23.2446	Plant	Timo Hytönen
FIN_P6_22	Finland		59.8428	23.2446	Plant	Timo Hytönen
FIN_P6_23	Finland		59.8428	23.2446	Plant	Timo Hytönen
FIN_P6_3	Finland		59.8428	23.2446	Plant	Timo Hytönen
FIN_P6_4	Finland		59.8428	23.2446	Plant	Timo Hytönen
FIN_P6_5	Finland		59.8428	23.2446	Plant	Timo Hytönen
FIN_P6_6	Finland		59.8428	23.2446	Plant	Timo Hytönen
FIN_P6_7	Finland		59.8428	23.2446	Plant	Timo Hytönen
FIN_P6_8	Finland		59.8428	23.2446	Plant	Timo Hytönen
FIN_P6_9	Finland		59.8428	23.2446	Plant	Timo Hytönen
FIN_P61_1	Finland		60.3851	25.4173	Plant	Timo Hytönen
FIN_P61_10	Finland		60.3851	25.4173	Plant	Timo Hytönen
FIN_P61_11	Finland		60.3851	25.4173	Plant	Timo Hytönen
FIN_P61_12	Finland		60.3851	25.4173	Plant	Timo Hytönen
FIN_P61_13	Finland		60.3851	25.4173	Plant	Timo Hytönen
FIN_P61_14	Finland		60.3851	25.4173	Plant	Timo Hytönen
FIN_P61_15	Finland		60.3851	25.4173	Plant	Timo Hytönen
FIN_P61_16	Finland		60.3851	25.4173	Plant	Timo Hytönen
FIN_P61_17	Finland		60.3851	25.4173	Plant	Timo Hytönen
FIN_P61_18	Finland		60.3851	25.4173	Plant	Timo Hytönen
FIN_P61_19	Finland		60.3851	25.4173	Plant	Timo Hytönen
FIN_P61_2	Finland		60.3851	25.4173	Plant	Timo Hytönen
FIN_P61_20	Finland		60.3851	25.4173	Plant	Timo Hytönen
FIN_P61_21	Finland		60.3851	25.4173	Plant	Timo Hytönen
FIN_P61_3	Finland		60.3851	25.4173	Plant	Timo Hytönen
FIN_P61_5	Finland		60.3851	25.4173	Plant	Timo Hytönen
FIN_P61_6	Finland		60.3851	25.4173	Plant	Timo Hytönen
FIN_P61_7	Finland		60.3851	25.4173	Plant	Timo Hytönen
FIN_P61_8	Finland		60.3851	25.4173	Plant	Timo Hytönen
FIN_P61_9	Finland		60.3851	25.4173	Plant	Timo Hytönen
FIN_P62_1	Finland		60.2259	25.0432	Plant	Timo Hytönen
FIN_P62_10	Finland		60.2259	25.0432	Plant	Timo Hytönen
FIN_P62_11	Finland		60.2259	25.0432	Plant	Timo Hytönen
FIN_P62_12	Finland		60.2259	25.0432	Plant	Timo Hytönen
FIN_P62_13	Finland		60.2259	25.0432	Plant	Timo Hytönen
FIN_P62_14	Finland		60.2259	25.0432	Plant	Timo Hytönen
FIN_P62_15	Finland		60.2259	25.0432	Plant	Timo Hytönen
FIN_P62_16	Finland		60.2259	25.0432	Plant	Timo Hytönen
FIN_P62_17	Finland		60.2259	25.0432	Plant	Timo Hytönen
FIN_P62_18	Finland		60.2259	25.0432	Plant	Timo Hytönen
FIN_P62_2	Finland		60.2259	25.0432	Plant	Timo Hytönen
FIN_P62_3	Finland		60.2259	25.0432	Plant	Timo Hytönen
FIN_P62_4	Finland		60.2259	25.0432	Plant	Timo Hytönen
FIN_P62_5	Finland		60.2259	25.0432	Plant	Timo Hytönen
FIN_P62_6	Finland		60.2259	25.0432	Plant	Timo Hytönen
FIN_P62_7	Finland		60.2259	25.0432	Plant	Timo Hytönen
FIN_P62_8	Finland		60.2259	25.0432	Plant	Timo Hytönen
FIN_P62_9	Finland		60.2259	25.0432	Plant	Timo Hytönen
FIN14	Finland		61.1986	26.8507	Plant	Timo Hytönen
FIN2	Finland		60.5367	21.8766	Seeds	Laura Jaakola	Same as in WGS dataset
FIN24	Finland		61.3558	26.5998	Seeds	Juha Helenius
FIN28	Finland		60.15	21.59	Seeds	Riina Järvelä	Same as in WGS dataset
FIN29	Finland		60.2292	25.0233	Seeds	Riina Järvelä	Same as in WGS dataset
FIN3	Finland		60.7262	21.9093	Seeds	Laura Jaakola	Same as in WGS dataset
FIN43	Finland		61.8788	21.4683	Seeds	Suvi Broholm
FIN5	Finland		60.356	22.9651	Seeds	Terttu Parkkari	Same as in WGS dataset
IT_P1_1	Italy		45.94	10.81	Plant	Timo Hytönen
IT_P1_10	Italy		45.94	10.81	Plant	Timo Hytönen
IT_P1_11	Italy		45.94	10.81	Plant	Timo Hytönen
IT_P1_12	Italy		45.94	10.81	Plant	Timo Hytönen
IT_P1_13	Italy		45.94	10.81	Plant	Timo Hytönen
IT_P1_14	Italy		45.94	10.81	Plant	Timo Hytönen
IT_P1_15	Italy		45.94	10.81	Plant	Timo Hytönen
IT_P1_16	Italy		45.94	10.81	Plant	Timo Hytönen
IT_P1_17	Italy		45.94	10.81	Plant	Timo Hytönen
IT_P1_18	Italy		45.94	10.81	Plant	Timo Hytönen
IT_P1_19	Italy		45.94	10.81	Plant	Timo Hytönen
IT_P1_2	Italy		45.94	10.81	Plant	Timo Hytönen
IT_P1_20	Italy		45.94	10.81	Plant	Timo Hytönen
IT_P1_21	Italy		45.94	10.81	Plant	Timo Hytönen
IT_P1_22	Italy		45.94	10.81	Plant	Timo Hytönen
IT_P1_23	Italy		45.94	10.81	Plant	Timo Hytönen
IT_P1_24	Italy		45.94	10.81	Plant	Timo Hytönen
IT_P1_25	Italy		45.94	10.81	Plant	Timo Hytönen
IT_P1_26	Italy		45.94	10.81	Plant	Timo Hytönen
IT_P1_27	Italy		45.94	10.81	Plant	Timo Hytönen
IT_P1_28	Italy		45.94	10.81	Plant	Timo Hytönen
IT_P1_3	Italy		45.94	10.81	Plant	Timo Hytönen
IT_P1_4	Italy		45.94	10.81	Plant	Timo Hytönen
IT_P1_5	Italy		45.94	10.81	Plant	Timo Hytönen
IT_P1_6	Italy		45.94	10.81	Plant	Timo Hytönen
IT_P1_7	Italy		45.94	10.81	Plant	Timo Hytönen
IT_P1_8	Italy		45.94	10.81	Plant	Timo Hytönen
IT_P1_9	Italy		45.94	10.81	Plant	Timo Hytönen
IT_P18_1	Italy		46.4741	11.7472	Plant	Timo Hytönen
IT_P18_10	Italy		46.4741	11.7472	Plant	Timo Hytönen
IT_P18_11	Italy		46.4741	11.7472	Plant	Timo Hytönen
IT_P18_12	Italy		46.4741	11.7472	Plant	Timo Hytönen
IT_P18_13	Italy		46.4741	11.7472	Plant	Timo Hytönen
IT_P18_14	Italy		46.4741	11.7472	Plant	Timo Hytönen
IT_P18_15	Italy		46.4741	11.7472	Plant	Timo Hytönen
IT_P18_16	Italy		46.4741	11.7472	Plant	Timo Hytönen
IT_P18_17	Italy		46.4741	11.7472	Plant	Timo Hytönen
IT_P18_18	Italy		46.4741	11.7472	Plant	Timo Hytönen
IT_P18_2	Italy		46.4741	11.7472	Plant	Timo Hytönen
IT_P18_3	Italy		46.4741	11.7472	Plant	Timo Hytönen
IT_P18_4	Italy		46.4741	11.7472	Plant	Timo Hytönen
IT_P18_5	Italy		46.4741	11.7472	Plant	Timo Hytönen
IT_P18_6	Italy		46.4741	11.7472	Plant	Timo Hytönen
IT_P18_7	Italy		46.4741	11.7472	Plant	Timo Hytönen
IT_P18_8	Italy		46.4741	11.7472	Plant	Timo Hytönen
IT_P18_9	Italy		46.4741	11.7472	Plant	Timo Hytönen
IT_P19_1	Italy		46.5416	11.7196	Plant	Timo Hytönen
IT_P19_10	Italy		46.5416	11.7196	Plant	Timo Hytönen
IT_P19_11	Italy		46.5416	11.7196	Plant	Timo Hytönen
IT_P19_12	Italy		46.5416	11.7196	Plant	Timo Hytönen
IT_P19_13	Italy		46.5416	11.7196	Plant	Timo Hytönen
IT_P19_14	Italy		46.5416	11.7196	Plant	Timo Hytönen
IT_P19_15	Italy		46.5416	11.7196	Plant	Timo Hytönen
IT_P19_16	Italy		46.5416	11.7196	Plant	Timo Hytönen
IT_P19_17	Italy		46.5416	11.7196	Plant	Timo Hytönen
IT_P19_2	Italy		46.5416	11.7196	Plant	Timo Hytönen
IT_P19_3	Italy		46.5416	11.7196	Plant	Timo Hytönen
IT_P19_4	Italy		46.5416	11.7196	Plant	Timo Hytönen
IT_P19_5	Italy		46.5416	11.7196	Plant	Timo Hytönen
IT_P19_6	Italy		46.5416	11.7196	Plant	Timo Hytönen
IT_P19_7	Italy		46.5416	11.7196	Plant	Timo Hytönen
IT_P19_8	Italy		46.5416	11.7196	Plant	Timo Hytönen
IT_P19_9	Italy		46.5416	11.7196	Plant	Timo Hytönen
IT_P4_1	Italy		46.2398	11.236	Plant	Timo Hytönen
IT_P4_10	Italy		46.2398	11.236	Plant	Timo Hytönen
IT_P4_11	Italy		46.2398	11.236	Plant	Timo Hytönen
IT_P4_12	Italy		46.2398	11.236	Plant	Timo Hytönen
IT_P4_13	Italy		46.2398	11.236	Plant	Timo Hytönen
IT_P4_14	Italy		46.2398	11.236	Plant	Timo Hytönen
IT_P4_15	Italy		46.2398	11.236	Plant	Timo Hytönen
IT_P4_16	Italy		46.2398	11.236	Plant	Timo Hytönen
IT_P4_2	Italy		46.2398	11.236	Plant	Timo Hytönen
IT_P4_3	Italy		46.2398	11.236	Plant	Timo Hytönen
IT_P4_4	Italy		46.2398	11.236	Plant	Timo Hytönen
IT_P4_5	Italy		46.2398	11.236	Plant	Timo Hytönen
IT_P4_6	Italy		46.2398	11.236	Plant	Timo Hytönen
IT_P4_7	Italy		46.2398	11.236	Plant	Timo Hytönen
IT_P4_8	Italy		46.2398	11.236	Plant	Timo Hytönen
IT_P4_9	Italy		46.2398	11.236	Plant	Timo Hytönen
IT_P7_1	Italy		46.275	11.2818	Plant	Timo Hytönen
IT_P7_10	Italy		46.275	11.2818	Plant	Timo Hytönen
IT_P7_11	Italy		46.275	11.2818	Plant	Timo Hytönen
IT_P7_12	Italy		46.275	11.2818	Plant	Timo Hytönen
IT_P7_13	Italy		46.275	11.2818	Plant	Timo Hytönen
IT_P7_14	Italy		46.275	11.2818	Plant	Timo Hytönen
IT_P7_15	Italy		46.275	11.2818	Plant	Timo Hytönen
IT_P7_16	Italy		46.275	11.2818	Plant	Timo Hytönen
IT_P7_17	Italy		46.275	11.2818	Plant	Timo Hytönen
IT_P7_18	Italy		46.275	11.2818	Plant	Timo Hytönen
IT_P7_2	Italy		46.275	11.2818	Plant	Timo Hytönen
IT_P7_3	Italy		46.275	11.2818	Plant	Timo Hytönen
IT_P7_4	Italy		46.275	11.2818	Plant	Timo Hytönen
IT_P7_5	Italy		46.275	11.2818	Plant	Timo Hytönen
IT_P7_6	Italy		46.275	11.2818	Plant	Timo Hytönen
IT_P7_7	Italy		46.275	11.2818	Plant	Timo Hytönen
IT_P7_8	Italy		46.275	11.2818	Plant	Timo Hytönen
IT_P7_9	Italy		46.275	11.2818	Plant	Timo Hytönen
NOR_P1_1	Norway	NOR-ALT	69.9166	23.0001	Plant	Timo Hytönen, Tuomas Toivainen
NOR_P1_10	Norway	NOR-ALT	69.9166	23.0001	Plant	Timo Hytönen, Tuomas Toivainen
NOR_P1_11	Norway	NOR-ALT	69.9166	23.0001	Plant	Timo Hytönen, Tuomas Toivainen
NOR_P1_12	Norway	NOR-ALT	69.9166	23.0001	Plant	Timo Hytönen, Tuomas Toivainen
NOR_P1_13	Norway	NOR-ALT	69.9166	23.0001	Plant	Timo Hytönen, Tuomas Toivainen
NOR_P1_14	Norway	NOR-ALT	69.9166	23.0001	Plant	Timo Hytönen, Tuomas Toivainen
NOR_P1_15	Norway	NOR-ALT	69.9166	23.0001	Plant	Timo Hytönen, Tuomas Toivainen
NOR_P1_16	Norway	NOR-ALT	69.9166	23.0001	Plant	Timo Hytönen, Tuomas Toivainen
NOR_P1_17	Norway	NOR-ALT	69.9166	23.0001	Plant	Timo Hytönen, Tuomas Toivainen
NOR_P1_2	Norway	NOR-ALT	69.9166	23.0001	Plant	Timo Hytönen, Tuomas Toivainen
NOR_P1_3	Norway	NOR-ALT	69.9166	23.0001	Plant	Timo Hytönen, Tuomas Toivainen
NOR_P1_4	Norway	NOR-ALT	69.9166	23.0001	Plant	Timo Hytönen, Tuomas Toivainen
NOR_P1_5	Norway	NOR-ALT	69.9166	23.0001	Plant	Timo Hytönen, Tuomas Toivainen
NOR_P1_6	Norway	NOR-ALT	69.9166	23.0001	Plant	Timo Hytönen, Tuomas Toivainen
NOR_P1_7	Norway	NOR-ALT	69.9166	23.0001	Plant	Timo Hytönen, Tuomas Toivainen
NOR_P1_8	Norway	NOR-ALT	69.9166	23.0001	Plant	Timo Hytönen, Tuomas Toivainen
NOR_P1_9	Norway	NOR-ALT	69.9166	23.0001	Plant	Timo Hytönen, Tuomas Toivainen
NOR_P13_1	Norway	NOR-KÅF	69.5359	20.3805	Plant	Timo Hytönen, Tuomas Toivainen
NOR_P13_10	Norway	NOR-KÅF	69.5359	20.3805	Plant	Timo Hytönen, Tuomas Toivainen
NOR_P13_11	Norway	NOR-KÅF	69.5359	20.3805	Plant	Timo Hytönen, Tuomas Toivainen
NOR_P13_12	Norway	NOR-KÅF	69.5359	20.3805	Plant	Timo Hytönen, Tuomas Toivainen
NOR_P13_13	Norway	NOR-KÅF	69.5359	20.3805	Plant	Timo Hytönen, Tuomas Toivainen
NOR_P13_14	Norway	NOR-KÅF	69.5359	20.3805	Plant	Timo Hytönen, Tuomas Toivainen
NOR_P13_15	Norway	NOR-KÅF	69.5359	20.3805	Plant	Timo Hytönen, Tuomas Toivainen
NOR_P13_16	Norway	NOR-KÅF	69.5359	20.3805	Plant	Timo Hytönen, Tuomas Toivainen
NOR_P13_2	Norway	NOR-KÅF	69.5359	20.3805	Plant	Timo Hytönen, Tuomas Toivainen
NOR_P13_3	Norway	NOR-KÅF	69.5359	20.3805	Plant	Timo Hytönen, Tuomas Toivainen
NOR_P13_4	Norway	NOR-KÅF	69.5359	20.3805	Plant	Timo Hytönen, Tuomas Toivainen
NOR_P13_5	Norway	NOR-KÅF	69.5359	20.3805	Plant	Timo Hytönen, Tuomas Toivainen
NOR_P13_6	Norway	NOR-KÅF	69.5359	20.3805	Plant	Timo Hytönen, Tuomas Toivainen
NOR_P13_7	Norway	NOR-KÅF	69.5359	20.3805	Plant	Timo Hytönen, Tuomas Toivainen
NOR_P13_8	Norway	NOR-KÅF	69.5359	20.3805	Plant	Timo Hytönen, Tuomas Toivainen
NOR_P13_9	Norway	NOR-KÅF	69.5359	20.3805	Plant	Timo Hytönen, Tuomas Toivainen
NOR_P15_1	Norway	NOR-KÅF	69.4783	20.8875	Plant	Timo Hytönen, Tuomas Toivainen
NOR_P15_3	Norway	NOR-KÅF	69.4783	20.8875	Plant	Timo Hytönen, Tuomas Toivainen
NOR_P15_4	Norway	NOR-KÅF	69.4783	20.8875	Plant	Timo Hytönen, Tuomas Toivainen
NOR_P15_5	Norway	NOR-KÅF	69.4783	20.8875	Plant	Timo Hytönen, Tuomas Toivainen
NOR_P15_6	Norway	NOR-KÅF	69.4783	20.8875	Plant	Timo Hytönen, Tuomas Toivainen
NOR_P15_7	Norway	NOR-KÅF	69.4783	20.8875	Plant	Timo Hytönen, Tuomas Toivainen
NOR_P16_1	Norway	NOR-KÅF	69.4451	20.949	Plant	Timo Hytönen, Tuomas Toivainen
NOR_P16_10	Norway	NOR-KÅF	69.4451	20.949	Plant	Timo Hytönen, Tuomas Toivainen
NOR_P16_11	Norway	NOR-KÅF	69.4451	20.949	Plant	Timo Hytönen, Tuomas Toivainen
NOR_P16_12	Norway	NOR-KÅF	69.4451	20.949	Plant	Timo Hytönen, Tuomas Toivainen
NOR_P16_13	Norway	NOR-KÅF	69.4451	20.949	Plant	Timo Hytönen, Tuomas Toivainen
NOR_P16_14	Norway	NOR-KÅF	69.4451	20.949	Plant	Timo Hytönen, Tuomas Toivainen
NOR_P16_15	Norway	NOR-KÅF	69.4451	20.949	Plant	Timo Hytönen, Tuomas Toivainen
NOR_P16_16	Norway	NOR-KÅF	69.4451	20.949	Plant	Timo Hytönen, Tuomas Toivainen
NOR_P16_17	Norway	NOR-KÅF	69.4451	20.949	Plant	Timo Hytönen, Tuomas Toivainen
NOR_P16_18	Norway	NOR-KÅF	69.4451	20.949	Plant	Timo Hytönen, Tuomas Toivainen
NOR_P16_19	Norway	NOR-KÅF	69.4451	20.949	Plant	Timo Hytönen, Tuomas Toivainen
NOR_P16_2	Norway	NOR-KÅF	69.4451	20.949	Plant	Timo Hytönen, Tuomas Toivainen
NOR_P16_20	Norway	NOR-KÅF	69.4451	20.949	Plant	Timo Hytönen, Tuomas Toivainen
NOR_P16_3	Norway	NOR-KÅF	69.4451	20.949	Plant	Timo Hytönen, Tuomas Toivainen
NOR_P16_4	Norway	NOR-KÅF	69.4451	20.949	Plant	Timo Hytönen, Tuomas Toivainen
NOR_P16_5	Norway	NOR-KÅF	69.4451	20.949	Plant	Timo Hytönen, Tuomas Toivainen
NOR_P16_6	Norway	NOR-KÅF	69.4451	20.949	Plant	Timo Hytönen, Tuomas Toivainen
NOR_P16_7	Norway	NOR-KÅF	69.4451	20.949	Plant	Timo Hytönen, Tuomas Toivainen
NOR_P16_8	Norway	NOR-KÅF	69.4451	20.949	Plant	Timo Hytönen, Tuomas Toivainen
NOR_P16_9	Norway	NOR-KÅF	69.4451	20.949	Plant	Timo Hytönen, Tuomas Toivainen
NOR_P17_1	Norway	NOR-KÅF	69.4256	20.9715	Plant	Timo Hytönen, Tuomas Toivainen
NOR_P17_10	Norway	NOR-KÅF	69.4256	20.9715	Plant	Timo Hytönen, Tuomas Toivainen
NOR_P17_11	Norway	NOR-KÅF	69.4256	20.9715	Plant	Timo Hytönen, Tuomas Toivainen
NOR_P17_12	Norway	NOR-KÅF	69.4256	20.9715	Plant	Timo Hytönen, Tuomas Toivainen
NOR_P17_13	Norway	NOR-KÅF	69.4256	20.9715	Plant	Timo Hytönen, Tuomas Toivainen
NOR_P17_14	Norway	NOR-KÅF	69.4256	20.9715	Plant	Timo Hytönen, Tuomas Toivainen
NOR_P17_15	Norway	NOR-KÅF	69.4256	20.9715	Plant	Timo Hytönen, Tuomas Toivainen
NOR_P17_2	Norway	NOR-KÅF	69.4256	20.9715	Plant	Timo Hytönen, Tuomas Toivainen
NOR_P17_3	Norway	NOR-KÅF	69.4256	20.9715	Plant	Timo Hytönen, Tuomas Toivainen
NOR_P17_4	Norway	NOR-KÅF	69.4256	20.9715	Plant	Timo Hytönen, Tuomas Toivainen
NOR_P17_5	Norway	NOR-KÅF	69.4256	20.9715	Plant	Timo Hytönen, Tuomas Toivainen
NOR_P17_6	Norway	NOR-KÅF	69.4256	20.9715	Plant	Timo Hytönen, Tuomas Toivainen
NOR_P17_7	Norway	NOR-KÅF	69.4256	20.9715	Plant	Timo Hytönen, Tuomas Toivainen
NOR_P17_8	Norway	NOR-KÅF	69.4256	20.9715	Plant	Timo Hytönen, Tuomas Toivainen
NOR_P17_9	Norway	NOR-KÅF	69.4256	20.9715	Plant	Timo Hytönen, Tuomas Toivainen
NOR_P19_1	Norway	NOR-ALT	70.0301	22.0653	Plant	Timo Hytönen, Tuomas Toivainen
NOR_P19_2	Norway	NOR-ALT	70.0301	22.0653	Plant	Timo Hytönen, Tuomas Toivainen
NOR_P19_3	Norway	NOR-ALT	70.0301	22.0653	Plant	Timo Hytönen, Tuomas Toivainen
NOR_P19_4	Norway	NOR-ALT	70.0301	22.0653	Plant	Timo Hytönen, Tuomas Toivainen
NOR_P20_1	Norway	NOR-ALT	70.0227	22.0173	Plant	Timo Hytönen, Tuomas Toivainen
NOR_P20_2	Norway	NOR-ALT	70.0227	22.0173	Plant	Timo Hytönen, Tuomas Toivainen
NOR_P20_3	Norway	NOR-ALT	70.0227	22.0173	Plant	Timo Hytönen, Tuomas Toivainen
NOR_P20_5	Norway	NOR-ALT	70.0227	22.0173	Plant	Timo Hytönen, Tuomas Toivainen
NOR_P20_6	Norway	NOR-ALT	70.0227	22.0173	Plant	Timo Hytönen, Tuomas Toivainen
NOR_P20_7	Norway	NOR-ALT	70.0227	22.0173	Plant	Timo Hytönen, Tuomas Toivainen
NOR_P20_8	Norway	NOR-ALT	70.0227	22.0173	Plant	Timo Hytönen, Tuomas Toivainen
NOR_P27_1	Norway	NOR-TRO	69.6946	18.7328	Plant	Timo Hytönen, Tuomas Toivainen
NOR_P27_2	Norway	NOR-TRO	69.6946	18.7328	Plant	Timo Hytönen, Tuomas Toivainen
NOR_P27_3	Norway	NOR-TRO	69.6946	18.7328	Plant	Timo Hytönen, Tuomas Toivainen
NOR_P27_4	Norway	NOR-TRO	69.6946	18.7328	Plant	Timo Hytönen, Tuomas Toivainen
NOR_P27_5	Norway	NOR-TRO	69.6946	18.7328	Plant	Timo Hytönen, Tuomas Toivainen
NOR_P27_6	Norway	NOR-TRO	69.6946	18.7328	Plant	Timo Hytönen, Tuomas Toivainen
NOR_P28_1	Norway	NOR-TRO	69.6917	18.7032	Plant	Timo Hytönen, Tuomas Toivainen
NOR_P28_2	Norway	NOR-TRO	69.6917	18.7032	Plant	Timo Hytönen, Tuomas Toivainen
NOR_P28_3	Norway	NOR-TRO	69.6917	18.7032	Plant	Timo Hytönen, Tuomas Toivainen
NOR_P28_4	Norway	NOR-TRO	69.6917	18.7032	Plant	Timo Hytönen, Tuomas Toivainen
NOR_P28_5	Norway	NOR-TRO	69.6917	18.7032	Plant	Timo Hytönen, Tuomas Toivainen
NOR_P5_1	Norway	NOR-ALT	70.0226	23.5595	Plant	Timo Hytönen, Tuomas Toivainen
NOR_P5_2	Norway	NOR-ALT	70.0226	23.5595	Plant	Timo Hytönen, Tuomas Toivainen
NOR_P5_3	Norway	NOR-ALT	70.0226	23.5595	Plant	Timo Hytönen, Tuomas Toivainen
NOR_P5_4	Norway	NOR-ALT	70.0226	23.5595	Plant	Timo Hytönen, Tuomas Toivainen
NOR_P6_1	Norway	NOR-ALT	70.0265	23.4942	Plant	Timo Hytönen, Tuomas Toivainen
NOR_P6_2	Norway	NOR-ALT	70.0265	23.4942	Plant	Timo Hytönen, Tuomas Toivainen
NOR_P6_3	Norway	NOR-ALT	70.0265	23.4942	Plant	Timo Hytönen, Tuomas Toivainen
NOR_P6_4	Norway	NOR-ALT	70.0265	23.4942	Plant	Timo Hytönen, Tuomas Toivainen
NOR_P8_1	Norway	NOR-ALT	70.0324	23.4012	Plant	Timo Hytönen, Tuomas Toivainen
NOR_P8_10	Norway	NOR-ALT	70.0324	23.4012	Plant	Timo Hytönen, Tuomas Toivainen
NOR_P8_11	Norway	NOR-ALT	70.0324	23.4012	Plant	Timo Hytönen, Tuomas Toivainen
NOR_P8_12	Norway	NOR-ALT	70.0324	23.4012	Plant	Timo Hytönen, Tuomas Toivainen
NOR_P8_13	Norway	NOR-ALT	70.0324	23.4012	Plant	Timo Hytönen, Tuomas Toivainen
NOR_P8_14	Norway	NOR-ALT	70.0324	23.4012	Plant	Timo Hytönen, Tuomas Toivainen
NOR_P8_15	Norway	NOR-ALT	70.0324	23.4012	Plant	Timo Hytönen, Tuomas Toivainen
NOR_P8_16	Norway	NOR-ALT	70.0324	23.4012	Plant	Timo Hytönen, Tuomas Toivainen
NOR_P8_17	Norway	NOR-ALT	70.0324	23.4012	Plant	Timo Hytönen, Tuomas Toivainen
NOR_P8_18	Norway	NOR-ALT	70.0324	23.4012	Plant	Timo Hytönen, Tuomas Toivainen
NOR_P8_19	Norway	NOR-ALT	70.0324	23.4012	Plant	Timo Hytönen, Tuomas Toivainen
NOR_P8_2	Norway	NOR-ALT	70.0324	23.4012	Plant	Timo Hytönen, Tuomas Toivainen
NOR_P8_3	Norway	NOR-ALT	70.0324	23.4012	Plant	Timo Hytönen, Tuomas Toivainen
NOR_P8_4	Norway	NOR-ALT	70.0324	23.4012	Plant	Timo Hytönen, Tuomas Toivainen
NOR_P8_5	Norway	NOR-ALT	70.0324	23.4012	Plant	Timo Hytönen, Tuomas Toivainen
NOR_P8_6	Norway	NOR-ALT	70.0324	23.4012	Plant	Timo Hytönen, Tuomas Toivainen
NOR_P8_7	Norway	NOR-ALT	70.0324	23.4012	Plant	Timo Hytönen, Tuomas Toivainen
NOR_P8_8	Norway	NOR-ALT	70.0324	23.4012	Plant	Timo Hytönen, Tuomas Toivainen
NOR_P8_9	Norway	NOR-ALT	70.0324	23.4012	Plant	Timo Hytönen, Tuomas Toivainen
PKV_P1_1	Norway	NOR-TRO	69.5303	18.3808	Plant	Tuomas Toivainen
PKV_P1_2	Norway	NOR-TRO	69.5303	18.3808	Plant	Tuomas Toivainen
PKV_P1_3	Norway	NOR-TRO	69.5303	18.3808	Plant	Tuomas Toivainen
PKV_P1_4	Norway	NOR-TRO	69.5303	18.3808	Plant	Tuomas Toivainen
PKV_P1_5	Norway	NOR-TRO	69.5303	18.3808	Plant	Tuomas Toivainen
PKV_P1_6	Norway	NOR-TRO	69.5303	18.3808	Plant	Tuomas Toivainen
PKV_P1_7	Norway	NOR-TRO	69.5303	18.3808	Plant	Tuomas Toivainen
PKV_P1_8	Norway	NOR-TRO	69.5303	18.3808	Plant	Tuomas Toivainen
PKV_P1_9	Norway	NOR-TRO	69.5303	18.3808	Plant	Tuomas Toivainen
PKV_P2_1	Norway	NOR-TRO	69.7839	18.5389	Plant	Tuomas Toivainen
PKV_P2_10	Norway	NOR-TRO	69.7839	18.5389	Plant	Tuomas Toivainen
PKV_P2_11	Norway	NOR-TRO	69.7839	18.5389	Plant	Tuomas Toivainen
PKV_P2_12	Norway	NOR-TRO	69.7839	18.5389	Plant	Tuomas Toivainen
PKV_P2_13	Norway	NOR-TRO	69.7839	18.5389	Plant	Tuomas Toivainen
PKV_P2_14	Norway	NOR-TRO	69.7839	18.5389	Plant	Tuomas Toivainen
PKV_P2_3	Norway	NOR-TRO	69.7839	18.5389	Plant	Tuomas Toivainen
PKV_P2_4	Norway	NOR-TRO	69.7839	18.5389	Plant	Tuomas Toivainen
PKV_P2_5	Norway	NOR-TRO	69.7839	18.5389	Plant	Tuomas Toivainen
PKV_P2_6	Norway	NOR-TRO	69.7839	18.5389	Plant	Tuomas Toivainen
PKV_P2_7	Norway	NOR-TRO	69.7839	18.5389	Plant	Tuomas Toivainen
PKV_P2_8	Norway	NOR-TRO	69.7839	18.5389	Plant	Tuomas Toivainen
PKV_P2_9	Norway	NOR-TRO	69.7839	18.5389	Plant	Tuomas Toivainen
SE1	Sweden	South Oland	NA	NA	Plant	Johan Stenberg
SE11	Sweden		59.7406	17.4856	Plant	Johan Stenberg
SE2	Sweden		60.7625	60.4922	Plant	Johan Stenberg
SE3	Sweden		60.4922	18.5714	Plant	Johan Stenberg
SE4	Sweden		60.6078	17.3219	Plant	Johan Stenberg
SE5	Sweden		60.2739	17.6889	Plant	Johan Stenberg
SE6	Sweden		60.13	18.5	Plant	Johan Stenberg
SE7	Sweden		60.3006	17.1225	Plant	Johan Stenberg
SE8	Sweden		60.1217	17.6222	Plant	Johan Stenberg
SE9	Sweden		59.8931	18.2194	Plant	Johan Stenberg

## Sheet: GBS_data
sample_name	total_reads	low_quality	rad_cutsite_not_found	retained_reads	pct_retained	Region
FIN_P50_1	2919812	13950	249217	2656645	90.99	Finland-S
FIN_P50_10	3005659	14231	193022	2798406	93.1	Finland-S
FIN_P50_11	3131859	14383	135638	2981838	95.21	Finland-S
FIN_P50_12	3390250	15869	80830	3293551	97.15	Finland-S
FIN_P50_13	3370890	15379	155383	3200128	94.93	Finland-S
FIN_P50_14	2905096	13275	119963	2771858	95.41	Finland-S
FIN_P50_15	2441484	9549	11323	2420612	99.15	Finland-S
FIN_P50_16	2479880	9728	15343	2454809	98.99	Finland-S
FIN_P50_17	2645252	10141	14659	2620452	99.06	Finland-S
FIN_P50_18	2081711	9649	11865	2060197	98.97	Finland-S
FIN_P50_19	2810765	12917	9484	2788364	99.2	Finland-S
FIN_P50_2	1576397	7206	13744	1555447	98.67	Finland-S
FIN_P50_20	2882878	12133	53413	2817332	97.73	Finland-S
FIN_P50_21	3104879	13363	27052	3064464	98.7	Finland-S
FIN_P50_22	3372337	14512	41215	3316610	98.35	Finland-S
FIN_P50_3	2307316	9825	34012	2263479	98.1	Finland-S
FIN_P50_4	1834767	8052	17692	1809023	98.6	Finland-S
FIN_P50_5	2298163	10033	17815	2270315	98.79	Finland-S
FIN_P50_6	2684560	11764	47102	2625694	97.81	Finland-S
FIN_P50_7	2540304	10832	31322	2498150	98.34	Finland-S
FIN_P50_9	2671335	11645	45420	2614270	97.86	Finland-S
FIN_P6_1	2516298	10886	25095	2480317	98.57	Finland-S
FIN_P6_10	2516049	10997	21511	2483541	98.71	Finland-S
FIN_P6_11	2080132	7868	14444	2057820	98.93	Finland-S
FIN_P6_12	3183422	12457	15302	3155663	99.13	Finland-S
FIN_P6_13	3293972	12748	15772	3265452	99.13	Finland-S
FIN_P6_14	3105052	11837	8871	3084344	99.33	Finland-S
FIN_P6_15	3738918	14384	15015	3709519	99.21	Finland-S
FIN_P6_16	2902776	11296	16587	2874893	99.04	Finland-S
FIN_P6_17	3258611	12821	11980	3233810	99.24	Finland-S
FIN_P6_18	3060295	11695	16235	3032365	99.09	Finland-S
FIN_P6_19	2428806	9269	10008	2409529	99.21	Finland-S
FIN_P6_2	2775462	10830	15065	2749567	99.07	Finland-S
FIN_P6_20	3049359	11848	22377	3015134	98.88	Finland-S
FIN_P6_21	1525800	5844	12094	1507862	98.82	Finland-S
FIN_P6_22	2992603	11525	12346	2968732	99.2	Finland-S
FIN_P6_23	2493704	9645	15733	2468326	98.98	Finland-S
FIN_P6_3	2315389	8872	12304	2294213	99.09	Finland-S
FIN_P6_4	2862126	11132	16563	2834431	99.03	Finland-S
FIN_P6_5	1885698	7301	8924	1869473	99.14	Finland-S
FIN_P6_6	1798832	6906	6365	1785561	99.26	Finland-S
FIN_P6_7	2620665	10027	13451	2597187	99.1	Finland-S
FIN_P6_8	2231366	8638	10765	2211963	99.13	Finland-S
FIN_P6_9	2295119	8751	14591	2271777	98.98	Finland-S
FIN_P61_1	2416819	9312	10529	2396978	99.18	Finland-S
FIN_P61_10	1969683	7616	10488	1951579	99.08	Finland-S
FIN_P61_11	3127082	12024	17791	3097267	99.05	Finland-S
FIN_P61_12	2941089	11306	13496	2916287	99.16	Finland-S
FIN_P61_13	2616912	10216	14018	2592678	99.07	Finland-S
FIN_P61_14	2286495	8857	12565	2265073	99.06	Finland-S
FIN_P61_15	2223237	8797	11393	2203047	99.09	Finland-S
FIN_P61_16	2106957	8153	9668	2089136	99.15	Finland-S
FIN_P61_17	2482005	9530	14788	2457687	99.02	Finland-S
FIN_P61_18	2197651	8458	14827	2174366	98.94	Finland-S
FIN_P61_19	1907310	7386	11662	1888262	99.0	Finland-S
FIN_P61_2	2518474	9759	15917	2492798	98.98	Finland-S
FIN_P61_20	2681790	10375	14859	2656556	99.06	Finland-S
FIN_P61_21	2490162	9673	13049	2467440	99.09	Finland-S
FIN_P61_3	2226712	10367	12255	2204090	98.98	Finland-S
FIN_P61_5	2946758	13790	14980	2917988	99.02	Finland-S
FIN_P61_6	2876658	13414	15179	2848065	99.01	Finland-S
FIN_P61_7	2413925	11067	15543	2387315	98.9	Finland-S
FIN_P61_8	2026346	9261	9646	2007439	99.07	Finland-S
FIN_P61_9	2495466	8330	9648	2477488	99.28	Finland-S
FIN_P62_1	2365216	11013	10764	2343439	99.08	Finland-S
FIN_P62_10	3014137	13966	10913	2989258	99.17	Finland-S
FIN_P62_11	3048768	14158	14360	3020250	99.06	Finland-S
FIN_P62_12	2686342	8926	6747	2670669	99.42	Finland-S
FIN_P62_13	2664848	12180	10363	2642305	99.15	Finland-S
FIN_P62_14	2947469	13507	15331	2918631	99.02	Finland-S
FIN_P62_15	2557240	11630	12364	2533246	99.06	Finland-S
FIN_P62_16	2680728	12370	11650	2656708	99.1	Finland-S
FIN_P62_17	2464830	11380	11494	2441956	99.07	Finland-S
FIN_P62_18	1979935	9085	7904	1962946	99.14	Finland-S
FIN_P62_2	2565085	11925	12926	2540234	99.03	Finland-S
FIN_P62_3	2284225	10464	12642	2261119	98.99	Finland-S
FIN_P62_4	2757664	12695	13959	2731010	99.03	Finland-S
FIN_P62_5	1940478	9081	10080	1921317	99.01	Finland-S
FIN_P62_6	2166917	10140	9451	2147326	99.1	Finland-S
FIN_P62_7	2700070	12457	13899	2673714	99.02	Finland-S
FIN_P62_8	2768742	12922	11237	2744583	99.13	Finland-S
FIN_P62_9	2900027	13522	12792	2873713	99.09	Finland-S
FIN14	2846095	11848	15381	2818866	99.04	Finland-S
FIN2	1457614	5985	8442	1443187	99.01	Finland-S
FIN24	2072218	8607	12183	2051428	99.0	Finland-S
FIN28	1747147	7108	9315	1730724	99.06	Finland-S
FIN29	2547431	10769	8609	2528053	99.24	Finland-S
FIN3	2657576	11156	11175	2635245	99.16	Finland-S
FIN43	2751875	11595	12562	2727718	99.12	Finland-S
FIN5	2305590	9381	8492	2287717	99.22	Finland-S
IT_P1_1	2256125	10434	10775	2234916	99.06	Italy-N
IT_P1_10	2690391	12439	13571	2664381	99.03	Italy-N
IT_P1_11	2677971	12266	30113	2635592	98.42	Italy-N
IT_P1_12	2494517	11416	17156	2465945	98.85	Italy-N
IT_P1_13	2218385	10183	10404	2197798	99.07	Italy-N
IT_P1_14	2221436	10332	9531	2201573	99.11	Italy-N
IT_P1_15	2044671	9313	23389	2011969	98.4	Italy-N
IT_P1_16	2011179	9174	13445	1988560	98.88	Italy-N
IT_P1_17	2436803	11394	10079	2415330	99.12	Italy-N
IT_P1_18	2481995	11351	9846	2460798	99.15	Italy-N
IT_P1_19	2097396	9682	9384	2078330	99.09	Italy-N
IT_P1_2	3938074	21014	284453	3632607	92.24	Italy-N
IT_P1_20	3331728	17810	199095	3114823	93.49	Italy-N
IT_P1_21	3279325	16558	155158	3107609	94.76	Italy-N
IT_P1_22	3509207	18196	84199	3406812	97.08	Italy-N
IT_P1_23	3319208	16863	144621	3157724	95.13	Italy-N
IT_P1_24	2726539	13933	141341	2571265	94.31	Italy-N
IT_P1_25	3187833	14390	14366	3159077	99.1	Italy-N
IT_P1_26	2550955	11460	17658	2521837	98.86	Italy-N
IT_P1_27	3443758	15344	17003	3411411	99.06	Italy-N
IT_P1_28	2923193	11392	13704	2898097	99.14	Italy-N
IT_P1_3	2780725	10948	9617	2760160	99.26	Italy-N
IT_P1_4	3036579	11937	16923	3007719	99.05	Italy-N
IT_P1_5	3406828	15939	66891	3323998	97.57	Italy-N
IT_P1_6	2741097	12877	31044	2697176	98.4	Italy-N
IT_P1_7	3030801	14132	52341	2964328	97.81	Italy-N
IT_P1_8	2438991	11291	47172	2380528	97.6	Italy-N
IT_P1_9	2444666	11696	20992	2411978	98.66	Italy-N
IT_P18_1	2277326	10758	19558	2247010	98.67	Italy-N
IT_P18_10	2864975	13197	52144	2799634	97.72	Italy-N
IT_P18_11	2497850	11638	39682	2446530	97.95	Italy-N
IT_P18_12	2546761	11820	26985	2507956	98.48	Italy-N
IT_P18_13	2535758	11866	40866	2483026	97.92	Italy-N
IT_P18_14	1991920	9265	27115	1955540	98.17	Italy-N
IT_P18_15	2693887	12967	26661	2654259	98.53	Italy-N
IT_P18_16	2354804	10690	15476	2328638	98.89	Italy-N
IT_P18_17	3296822	14906	15154	3266762	99.09	Italy-N
IT_P18_18	2983669	13546	16211	2953912	99.0	Italy-N
IT_P18_2	2860425	12882	12814	2834729	99.1	Italy-N
IT_P18_3	2773949	12459	8913	2752577	99.23	Italy-N
IT_P18_4	3285690	14621	14173	3256896	99.12	Italy-N
IT_P18_5	2701021	12008	18573	2670440	98.87	Italy-N
IT_P18_6	2788781	12577	11899	2764305	99.12	Italy-N
IT_P18_7	2654981	11968	14628	2628385	99.0	Italy-N
IT_P18_8	2476946	11173	10453	2455320	99.13	Italy-N
IT_P18_9	2647207	11898	15787	2619522	98.95	Italy-N
IT_P19_1	2579951	11549	18556	2549846	98.83	Italy-N
IT_P19_10	2551291	11544	15757	2523990	98.93	Italy-N
IT_P19_11	2727141	12408	15273	2699460	98.98	Italy-N
IT_P19_12	2501221	11431	14333	2475457	98.97	Italy-N
IT_P19_13	2063585	9175	11975	2042435	98.98	Italy-N
IT_P19_14	2761635	12552	21146	2727937	98.78	Italy-N
IT_P19_15	2026890	9261	11287	2006342	98.99	Italy-N
IT_P19_16	1680962	7504	6928	1666530	99.14	Italy-N
IT_P19_17	2582336	11607	14247	2556482	99.0	Italy-N
IT_P19_2	2343740	10751	12582	2320407	99.0	Italy-N
IT_P19_3	2355224	10512	14329	2330383	98.95	Italy-N
IT_P19_4	2900443	13046	13001	2874396	99.1	Italy-N
IT_P19_5	2198731	9763	11673	2177295	99.03	Italy-N
IT_P19_6	3368307	15187	18162	3334958	99.01	Italy-N
IT_P19_7	2453220	11083	13776	2428361	98.99	Italy-N
IT_P19_8	2597243	11716	16606	2568921	98.91	Italy-N
IT_P19_9	2779486	12598	13563	2753325	99.06	Italy-N
IT_P4_1	2462398	11034	13590	2437774	99.0	Italy-N
IT_P4_10	2538104	11432	11042	2515630	99.11	Italy-N
IT_P4_11	2754683	12434	15567	2726682	98.98	Italy-N
IT_P4_12	2785247	12216	19107	2753924	98.88	Italy-N
IT_P4_13	2536286	11528	14409	2510349	98.98	Italy-N
IT_P4_14	2879089	13004	18449	2847636	98.91	Italy-N
IT_P4_15	3140874	14209	16310	3110355	99.03	Italy-N
IT_P4_16	2521754	11505	15143	2495106	98.94	Italy-N
IT_P4_2	2917858	11450	13032	2893376	99.16	Italy-N
IT_P4_3	2715040	10539	11642	2692859	99.18	Italy-N
IT_P4_4	2876801	11330	16056	2849415	99.05	Italy-N
IT_P4_5	2896566	11243	16535	2868788	99.04	Italy-N
IT_P4_6	2909476	11487	13238	2884751	99.15	Italy-N
IT_P4_7	2978371	11416	11137	2955818	99.24	Italy-N
IT_P4_8	2491018	9761	11255	2470002	99.16	Italy-N
IT_P4_9	2399345	9456	9362	2380527	99.22	Italy-N
IT_P7_1	2760382	10707	14538	2735137	99.09	Italy-N
IT_P7_10	2159462	8276	6691	2144495	99.31	Italy-N
IT_P7_11	2760308	10816	11741	2737751	99.18	Italy-N
IT_P7_12	2281120	8999	12790	2259331	99.04	Italy-N
IT_P7_13	2758586	10722	10912	2736952	99.22	Italy-N
IT_P7_14	2560743	10152	12577	2538014	99.11	Italy-N
IT_P7_15	2259908	8945	12230	2238733	99.06	Italy-N
IT_P7_16	2312082	9040	8980	2294062	99.22	Italy-N
IT_P7_17	2655102	10297	13792	2631013	99.09	Italy-N
IT_P7_18	2242643	8673	13698	2220272	99.0	Italy-N
IT_P7_2	2083207	8125	12568	2062514	99.01	Italy-N
IT_P7_3	2261954	8647	12043	2241264	99.09	Italy-N
IT_P7_4	2559070	9936	9954	2539180	99.22	Italy-N
IT_P7_5	2034120	7890	12408	2013822	99.0	Italy-N
IT_P7_6	2719793	10626	12872	2696295	99.14	Italy-N
IT_P7_7	3165994	12239	14747	3139008	99.15	Italy-N
IT_P7_8	2271332	8961	13094	2249277	99.03	Italy-N
IT_P7_9	2185505	8528	11460	2165517	99.09	Italy-N
NOR_P1_1	3449313	13401	32243	3403669	98.68	Norway-Alta
NOR_P1_10	3336569	13006	19330	3304233	99.03	Norway-Alta
NOR_P1_11	2777828	10968	12304	2754556	99.16	Norway-Alta
NOR_P1_12	2660070	10351	12152	2637567	99.15	Norway-Alta
NOR_P1_13	2910452	11239	22868	2876345	98.83	Norway-Alta
NOR_P1_14	2116264	8165	13477	2094622	98.98	Norway-Alta
NOR_P1_15	2787067	10841	11723	2764503	99.19	Norway-Alta
NOR_P1_16	3073171	11838	10994	3050339	99.26	Norway-Alta
NOR_P1_17	2454599	9512	11527	2433560	99.14	Norway-Alta
NOR_P1_2	4282412	22278	419742	3840392	89.68	Norway-Alta
NOR_P1_3	2702711	15034	186705	2500972	92.54	Norway-Alta
NOR_P1_4	2211213	11440	217128	1982645	89.66	Norway-Alta
NOR_P1_5	3572301	18487	70212	3483602	97.52	Norway-Alta
NOR_P1_6	2035946	9942	142451	1883553	92.51	Norway-Alta
NOR_P1_7	1892805	9174	24846	1858785	98.2	Norway-Alta
NOR_P1_8	1838831	8800	21187	1808844	98.37	Norway-Alta
NOR_P1_9	2517333	10947	63247	2443139	97.05	Norway-Alta
NOR_P19_1	3465111	13300	17885	3433926	99.1	Norway-Alta
NOR_P19_2	2119251	8362	11345	2099544	99.07	Norway-Alta
NOR_P19_3	3230224	12305	14907	3203012	99.16	Norway-Alta
NOR_P19_4	3381987	13040	12980	3355967	99.23	Norway-Alta
NOR_P20_1	2055262	7905	5324	2042033	99.36	Norway-Alta
NOR_P20_2	3309672	12706	12616	3284350	99.23	Norway-Alta
NOR_P20_3	2378081	9196	8509	2360376	99.26	Norway-Alta
NOR_P20_5	4402532	17041	12543	4372948	99.33	Norway-Alta
NOR_P20_6	1945417	7558	10707	1927152	99.06	Norway-Alta
NOR_P20_7	2787296	10662	11423	2765211	99.21	Norway-Alta
NOR_P20_8	2819000	10724	9911	2798365	99.27	Norway-Alta
NOR_P5_1	2458772	9433	11950	2437389	99.13	Norway-Alta
NOR_P5_2	2604882	9889	11608	2583385	99.17	Norway-Alta
NOR_P5_3	3173676	12025	19633	3142018	99.0	Norway-Alta
NOR_P5_4	3598515	13831	18448	3566236	99.1	Norway-Alta
NOR_P6_1	1883933	7241	9120	1867572	99.13	Norway-Alta
NOR_P6_2	1937649	7344	5789	1924516	99.32	Norway-Alta
NOR_P6_3	3479662	13396	12635	3453631	99.25	Norway-Alta
NOR_P6_4	1787758	6916	5638	1775204	99.3	Norway-Alta
NOR_P8_1	3877491	21423	406543	3449525	88.96	Norway-Alta
NOR_P8_10	2804462	16879	173363	2614220	93.22	Norway-Alta
NOR_P8_11	2168031	11891	205973	1950167	89.95	Norway-Alta
NOR_P8_12	3480452	18784	89642	3372026	96.88	Norway-Alta
NOR_P8_13	1968709	10169	144229	1814311	92.16	Norway-Alta
NOR_P8_14	1833711	9183	29683	1794845	97.88	Norway-Alta
NOR_P8_15	1910197	9505	26729	1873963	98.1	Norway-Alta
NOR_P8_16	2372349	11140	51078	2310131	97.38	Norway-Alta
NOR_P8_17	1689105	8010	16437	1664658	98.55	Norway-Alta
NOR_P8_18	2308931	9558	9605	2289768	99.17	Norway-Alta
NOR_P8_19	2506650	10448	7804	2488398	99.27	Norway-Alta
NOR_P8_2	2335469	9634	6121	2319714	99.33	Norway-Alta
NOR_P8_3	1722922	9172	73097	1640653	95.23	Norway-Alta
NOR_P8_4	2075360	10961	96415	1967984	94.83	Norway-Alta
NOR_P8_5	1810765	9187	27310	1774268	97.98	Norway-Alta
NOR_P8_6	1637468	8254	22659	1606555	98.11	Norway-Alta
NOR_P8_7	3189088	16105	42296	3130687	98.17	Norway-Alta
NOR_P8_8	2954863	15013	37268	2902582	98.23	Norway-Alta
NOR_P8_9	2123506	10703	41020	2071783	97.56	Norway-Alta
NOR_P13_1	2042554	7939	9334	2025281	99.15	Norway-Kofjord
NOR_P13_10	1245711	5505	16954	1223252	98.2	Norway-Kofjord
NOR_P13_11	2089135	7818	6845	2074472	99.3	Norway-Kofjord
NOR_P13_12	2457185	9355	6376	2441454	99.36	Norway-Kofjord
NOR_P13_13	1799311	9214	84162	1705935	94.81	Norway-Kofjord
NOR_P13_14	2075573	10430	95588	1969555	94.89	Norway-Kofjord
NOR_P13_15	1878889	8962	21926	1848001	98.36	Norway-Kofjord
NOR_P13_16	1791104	8616	20653	1761835	98.37	Norway-Kofjord
NOR_P13_2	3611703	17225	36254	3558224	98.52	Norway-Kofjord
NOR_P13_3	3025815	14243	35238	2976334	98.36	Norway-Kofjord
NOR_P13_4	2110777	9869	49750	2051158	97.18	Norway-Kofjord
NOR_P13_5	2976229	14226	28124	2933879	98.58	Norway-Kofjord
NOR_P13_6	3306185	15539	32535	3258111	98.55	Norway-Kofjord
NOR_P13_7	1735501	8200	18698	1708603	98.45	Norway-Kofjord
NOR_P13_8	2078398	10007	42013	2026378	97.5	Norway-Kofjord
NOR_P13_9	2109340	9963	20482	2078895	98.56	Norway-Kofjord
NOR_P15_1	1789841	7955	9147	1772739	99.04	Norway-Kofjord
NOR_P15_3	3514678	15535	16732	3482411	99.08	Norway-Kofjord
NOR_P15_4	1574783	6914	10964	1556905	98.86	Norway-Kofjord
NOR_P15_5	1736330	7539	9517	1719274	99.02	Norway-Kofjord
NOR_P15_6	1862413	8282	11647	1842484	98.93	Norway-Kofjord
NOR_P15_7	2012601	8810	19391	1984400	98.6	Norway-Kofjord
NOR_P16_1	1674139	7245	9701	1657193	98.99	Norway-Kofjord
NOR_P16_10	1351147	5892	9694	1335561	98.85	Norway-Kofjord
NOR_P16_11	1473390	6478	6325	1460587	99.13	Norway-Kofjord
NOR_P16_12	3096016	13687	17338	3064991	99.0	Norway-Kofjord
NOR_P16_13	1710265	7611	16646	1686008	98.58	Norway-Kofjord
NOR_P16_14	1966947	8641	9824	1948482	99.06	Norway-Kofjord
NOR_P16_15	1866142	8322	9992	1847828	99.02	Norway-Kofjord
NOR_P16_16	1913098	8255	15644	1889199	98.75	Norway-Kofjord
NOR_P16_17	2736673	12068	11186	2713419	99.15	Norway-Kofjord
NOR_P16_18	920108	4167	4787	911154	99.03	Norway-Kofjord
NOR_P16_19	1457710	6371	5368	1445971	99.19	Norway-Kofjord
NOR_P16_2	1563864	6844	21748	1535272	98.17	Norway-Kofjord
NOR_P16_20	1510144	6484	15155	1488505	98.57	Norway-Kofjord
NOR_P16_3	1746208	7712	8600	1729896	99.07	Norway-Kofjord
NOR_P16_4	2858868	12379	15356	2831133	99.03	Norway-Kofjord
NOR_P16_5	2124040	9416	17930	2096694	98.71	Norway-Kofjord
NOR_P16_6	1576234	6918	8874	1560442	99.0	Norway-Kofjord
NOR_P16_7	1406464	6127	11657	1388680	98.74	Norway-Kofjord
NOR_P16_8	1791721	7838	17862	1766021	98.57	Norway-Kofjord
NOR_P16_9	2055276	9186	8090	2038000	99.16	Norway-Kofjord
NOR_P17_1	1871527	8257	9241	1854029	99.07	Norway-Kofjord
NOR_P17_10	1043383	4476	10581	1028326	98.56	Norway-Kofjord
NOR_P17_11	1860675	8182	8760	1843733	99.09	Norway-Kofjord
NOR_P17_12	1912260	8423	15670	1888167	98.74	Norway-Kofjord
NOR_P17_13	2128563	9401	9123	2110039	99.13	Norway-Kofjord
NOR_P17_14	1695993	7526	5878	1682589	99.21	Norway-Kofjord
NOR_P17_15	1546608	7034	8537	1531037	98.99	Norway-Kofjord
NOR_P17_2	1772804	7752	10622	1754430	98.96	Norway-Kofjord
NOR_P17_3	1792060	7807	13878	1770375	98.79	Norway-Kofjord
NOR_P17_4	1705701	6653	11724	1687324	98.92	Norway-Kofjord
NOR_P17_5	3245796	12505	9032	3224259	99.34	Norway-Kofjord
NOR_P17_6	1851432	7125	8387	1835920	99.16	Norway-Kofjord
NOR_P17_7	1542595	5881	5844	1530870	99.24	Norway-Kofjord
NOR_P17_8	3208144	12334	15339	3180471	99.14	Norway-Kofjord
NOR_P17_9	2858541	10892	13279	2834370	99.15	Norway-Kofjord
NOR_P27_1	3173223	12046	14580	3146597	99.16	Norway-Tromso
NOR_P27_2	2208501	8481	14989	2185031	98.94	Norway-Tromso
NOR_P27_3	2083620	7900	11895	2063825	99.05	Norway-Tromso
NOR_P27_4	3330309	12792	14429	3303088	99.18	Norway-Tromso
NOR_P27_5	2866006	10959	10750	2844297	99.24	Norway-Tromso
NOR_P27_6	1982145	7551	10630	1963964	99.08	Norway-Tromso
NOR_P28_1	1943819	7525	5286	1931008	99.34	Norway-Tromso
NOR_P28_2	3910810	15057	17577	3878176	99.17	Norway-Tromso
NOR_P28_3	4265437	16226	20339	4228872	99.14	Norway-Tromso
NOR_P28_4	2513524	9749	9168	2494607	99.25	Norway-Tromso
NOR_P28_5	2873735	10916	7695	2855124	99.35	Norway-Tromso
PKV_P1_1	3200639	16075	34133	3150431	98.43	Norway-Tromso
PKV_P1_2	1845388	9332	24441	1811615	98.17	Norway-Tromso
PKV_P1_3	3435823	17470	37371	3380982	98.4	Norway-Tromso
PKV_P1_4	2285411	11264	46448	2227699	97.47	Norway-Tromso
PKV_P1_5	2234512	11231	28115	2195166	98.24	Norway-Tromso
PKV_P1_6	1692196	8109	8830	1675257	99.0	Norway-Tromso
PKV_P1_7	3046142	14576	16097	3015469	98.99	Norway-Tromso
PKV_P1_8	1372260	6623	6989	1358648	99.01	Norway-Tromso
PKV_P1_9	1665840	8053	7823	1649964	99.05	Norway-Tromso
PKV_P2_1	1727353	8217	10809	1708327	98.9	Norway-Tromso
PKV_P2_10	1985920	9439	12592	1963889	98.89	Norway-Tromso
PKV_P2_11	1568144	7581	8974	1551589	98.94	Norway-Tromso
PKV_P2_12	1402510	6791	9411	1386308	98.84	Norway-Tromso
PKV_P2_13	2795125	13419	15937	2765769	98.95	Norway-Tromso
PKV_P2_14	1451875	7099	6243	1438533	99.08	Norway-Tromso
PKV_P2_3	1650811	7868	15409	1627534	98.59	Norway-Tromso
PKV_P2_4	1922497	9066	9861	1903570	99.02	Norway-Tromso
PKV_P2_5	1674712	8072	8616	1658024	99.0	Norway-Tromso
PKV_P2_6	1720243	8127	12825	1699291	98.78	Norway-Tromso
PKV_P2_7	2531547	12089	11684	2507774	99.06	Norway-Tromso
PKV_P2_8	935994	4613	5096	926285	98.96	Norway-Tromso
PKV_P2_9	1387732	6724	5118	1375890	99.15	Norway-Tromso
SE1	3131004	12831	7728	3110445	99.34	Sweden-C
SE11	2921938	12125	13878	2895935	99.11	Sweden-C
SE2	2903324	12176	12594	2878554	99.15	Sweden-C
SE3	3041995	12704	17795	3011496	99.0	Sweden-C
SE4	1836593	7652	10105	1818836	99.03	Sweden-C
SE5	3152944	13077	11637	3128230	99.22	Sweden-C
SE6	2892855	12106	13311	2867438	99.12	Sweden-C
SE7	1915467	7918	4736	1902813	99.34	Sweden-C
SE8	2977605	12499	11556	2953550	99.19	Sweden-C
SE9	2291699	9496	8224	2273979	99.23	Sweden-C
