# Supplementary material for: The Late Quaternary climate impact on the genome of the woodland strawberry (Fragaria vesca), a perennial herb
Source: Commun Biol. 2026 Jan 15;9:263. doi: 10.1038/s42003-026-09539-5 (PMC12913768; doi:10.1038/s42003-026-09539-5)
Supplement: Supplementary file 5 — Supplementary Data 2 [file 42003_2026_9539_MOESM5_ESM.zip]

Archive with 8 entries (7 files):
- Dataset_S02/
- __MACOSX/._Dataset_S02
- Dataset_S02/199.4x.phy.varsites.phy.treefile.tre
- __MACOSX/Dataset_S02/._199.4x.phy.varsites.phy.treefile.tre
- Dataset_S02/199.missense.phy.varsites.phy.treefile.tre
- __MACOSX/Dataset_S02/._199.missense.phy.varsites.phy.treefile.tre
- Dataset_S02/199.LD.2.phy.varsites.phy.treefile.tre
- __MACOSX/Dataset_S02/._199.LD.2.phy.varsites.phy.treefile.tre
