# Supplementary material for: The Late Quaternary climate impact on the genome of the woodland strawberry (Fragaria vesca), a perennial herb
Source: Commun Biol. 2026 Jan 15;9:263. doi: 10.1038/s42003-026-09539-5 (PMC12913768; doi:10.1038/s42003-026-09539-5)
Supplement: Supplementary file 5 — Supplementary Data 2 [file 42003_2026_9539_MOESM5_ESM.zip › Dataset_S02/199.4x.phy.varsites.phy.treefile.tre]

(AU1:0.0020867720,((((((((((((((CRO1:0.0352534349,((CRO2:0.1317974081,CRO5:0.0311874192)95.9/100:0.0154240907,CRO4:0.0501060774)86.6/76:0.0180284522)100/100:0.0347860931,CRO3:0.0412432434)100/100:0.0230296570,ROM1:0.0933485667)100/77:0.0318286620,((((CZ1:0.0854248424,GER7:0.1300603401)100/100:0.0309325728,((GER3:0.0905036338,GER4:0.0330457882)82.4/99:0.0140895451,GER5:0.0677806511)99.9/97:0.0151530034)48.1/85:0.0103245185,ES21:0.0465335029)100/100:0.0191423322,DK1:0.0652491486)100/98:0.0162150362)100/77:0.0214790638,((((((((((((((DK162:0.0027030583,(((((((ICE1:0.0002058884,ICE12:0.0000578100)100/100:0.0096489211,((ICE15:0.0001629930,ICE4:0.0000948213)100/100:0.0711288346,ICE2:0.0445775016)100/100:0.0447641427)100/76:0.0170755255,((ICE14:0.0001419261,ICE7:0.0000025408)100/100:0.0184366502,(ICE3:0.0427300189,ICE5:0.0092275431)100/79:0.0102661257)100/81:0.0258660513)100/96:0.0093754329,((ICE11:0.0005473505,ICE19:0.0002592023)100/100:0.0362319659,(ICE6:0.0659654238,ICE8:0.0200672482)100/100:0.0166283139)100/100:0.0213024015)100/100:0.0227239181,(ICE10:0.0000822486,ICE16:0.0000327931)100/100:0.0115942500)100/100:0.0111900413,(ICE17:0.0086490718,ICE18:0.0322140486)100/100:0.0323861113)100/100:0.0055292436,ICE9:0.0018772057)100/100:0.0274788697)100/100:0.0714856969,(((((NOR11:0.0375478102,NOR29:0.0140340210)100/100:0.0412173394,NOR177:0.1096603838)100/100:0.0471654366,NOR12:0.0193964518)100/100:0.0233351164,(NOR27:0.0031089675,NOR28:0.0372825273)100/100:0.0199521709)33.4/76:0.0015311967,NOR30:0.0007970787)100/100:0.0233751210)100/99:0.0290822766,(NOR118:0.1886672860,(UK1:0.0516390446,UK6:0.0865152457)100/100:0.0319591533)23/51:0.0141993999)90.2/99:0.0153333496,NOR137:0.1310342433)98.9/96:0.0162647192,NOR156:0.0606930065)100/99:0.0257165456,(((((((((((((((((ES13:0.0051577045,ES14:0.0004714329)100/100:0.0366569849,ES15:0.0381860512)100/100:0.0218024352,ES20:0.0404048435)100/100:0.0148938296,(ES1:0.0274521459,(ES2:0.0044168491,ES6:0.0071382159)100/100:0.0285014095)100/100:0.0309949916)100/100:0.0116556988,((((ES18:0.0005131714,ES9:0.0006217612)100/100:0.0401678412,ES7:0.0461525866)96.9/99:0.0108663494,(ES10:0.0636312025,ES4:0.0122159152)64.5/97:0.0074335918)100/97:0.0076502542,ES5:0.0232066769)99.7/100:0.0086628135)100/100:0.0087000193,(ES11:0.0161616323,ES8:0.0207380696)100/100:0.0144585909)100/100:0.0176128457,((ES12:0.0668682105,(POR2:0.0001809959,POR3:0.0000770134)100/100:0.0698820801)100/100:0.0220533517,ES19:0.0750352358)100/100:0.0193262795)100/100:0.0162732664,FR1:0.1198483438)100/100:0.0223448237,(GER100:0.0862129320,GER9:0.0794567712)100/100:0.0209996546)99.9/65:0.0137455847,ES3:0.0211565455)99.8/65:0.0094194916,((((GER10:0.0001630548,GER11:0.0001659574)100/100:0.0977441600,GER6:0.1341543284)100/100:0.0271427845,SUI1:0.0696559887)100/100:0.0192571770,((((IT3:0.0936791750,IT1:0.0325034155)99.6/100:0.0128238382,IT15:0.0305902368)100/100:0.0161411575,(((((IT18:0.1081785747,IT19:0.0608549902)99.9/100:0.0219183475,IT6:0.0754429460)100/100:0.0296233341,((IT10:0.0856253111,IT22:0.0933510575)100/57:0.0211518892,(IT4:0.0884992290,IT7:0.0701072973)100/99:0.0272970470)52.5/55:0.0117991017)100/63:0.0173888748,(IT21:0.0541133646,IT23:0.0837853348)100/63:0.0158468786)99.8/85:0.0097512953,(((IT11:0.0618737524,IT24:0.0268935406)100/90:0.0142669841,(((IT12:0.0368172189,IT20:0.1278056655)100/100:0.0242939088,IT2:0.0321323865)19.1/42:0.0084183048,(IT13:0.0004193723,IT14:0.0003339605)100/100:0.0750969102)98.4/83:0.0084501177)100/86:0.0109350743,(IT8:0.0701116551,IT9:0.0590764450)100/100:0.0256397449)100/86:0.0111535099)100/100:0.0118414272)100/100:0.0176178630,(IT16:0.0709144888,IT17:0.0927154765)100/100:0.0215077514)100/100:0.0300219132)100/100:0.0253749132)100/100:0.0181755330,FR2:0.0280689843)46/86:0.0120965905,UK4:0.1221100812)83.5/88:0.0122543578,((FR3:0.0994226754,(NOR131:0.0744403149,UK13:0.0922274542)100/100:0.0421787260)100/100:0.0250060497,((FR4:0.0393783975,GER13:0.1103158136)100/100:0.0202922801,((GER1:0.0802545815,GER2:0.0848077581)99.7/100:0.0190952735,GER12:0.0462167217)98.4/96:0.0179514265)100/100:0.0212259185)100/96:0.0149128188)100/100:0.0220703337,UK12:0.0963340815)100/100:0.0188362564,(UK10:0.0002166597,UK9:0.0002403161)100/100:0.0632827889)94.7/97:0.0175783692,((UK11:0.0312107407,UK7:0.0657511441)53.2/91:0.0130851492,(UK2:0.0310244943,UK3:0.0717672693)100/100:0.0279631778)100/100:0.0381311082)100/100:0.0254638109)100/99:0.0201808614,NOR150:0.0676465830)100/38:0.0139328404,(((NOR106:0.0628066180,NOR121:0.1098144193)100/96:0.0237851204,(NOR122:0.0886271660,NOR151:0.0831445936)12.2/29:0.0176192810)100/41:0.0168310066,((NOR147:0.1263816038,NOR153:0.1310834092)100/97:0.0332150687,NOR176:0.0638464930)99.6/49:0.0150161044)84.6/32:0.0139086215)100/100:0.0307102786,NOR148:0.0592431935)98/94:0.0136961833,NOR164:0.1105275353)100/99:0.0198901222,((NOR127:0.1039922746,NOR155:0.0797188137)100/95:0.0276739584,(NOR130:0.1110794659,NOR144:0.0938456342)99.9/68:0.0225392395)100/68:0.0158535638)100/74:0.0262880705,((NOR138:0.0922948166,NOR139:0.0853848572)100/100:0.0378258051,NOR143:0.0947184081)100/100:0.0280049803)98.3/74:0.0124334047,(NOR163:0.1188133160,NOR24:0.1068070203)100/100:0.0335240064)100/99:0.0195193918,NOR174:0.1408070163)100/100:0.0340188147)97.8/71:0.0144562031,(((((NOR105:0.1004381801,NOR162:0.0902518942)100/100:0.0274834904,NOR133:0.0941763163)100/94:0.0195799601,((NOR108:0.1064355983,NOR112:0.1015717118)100/100:0.0231097861,(NOR141:0.0959399602,NOR158:0.1237070169)100/100:0.0291504249)100/100:0.0149186045)100/90:0.0111873165,(NOR111:0.0412898271,(((NOR117:0.1069321363,NOR172:0.0818701262)98.8/99:0.0228808101,NOR123:0.1049628403)100/100:0.0260724385,(NOR119:0.0990197245,NOR120:0.0396003893)100/100:0.0172084155)99.9/100:0.0157242437)100/90:0.0152001083)100/91:0.0229065709,(NOR107:0.0850057273,NOR134:0.0864605834)100/91:0.0259290413)100/100:0.0172089056)100/100:0.0532235094,(((((LIT1:0.0324690585,LIT6:0.0316584242)91.7/97:0.0081915722,LIT4:0.0425093235)98.6/97:0.0127484391,(LIT2:0.0394167945,LIT7:0.0341245684)100/100:0.0227836475)100/91:0.0148232420,LIT5:0.0644086721)31.2/83:0.0115534613,LIT3:0.0862768008)100/100:0.0135466268)100/100:0.0147517879,(FIN39:0.1019118220,FIN41:0.1175417619)100/100:0.0341580999)99.9/95:0.0121199231,((FIN29:0.1156010206,FIN7:0.0671903467)100/100:0.0322474194,FIN53:0.0856501207)100/99:0.0149586629)99.9/96:0.0094039772,((FIN50:0.0994743514,((((NOR13:0.0004883687,NOR14:0.0003574942)91.4/100:0.0002795153,NOR17:0.0003400676)86.9/99:0.0002643897,NOR15:0.0005913173)90.9/99:0.0002020042,NOR16:0.0002791204)100/100:0.1441273780)100/100:0.0313957908,FIN55:0.0887420157)100/97:0.0154361210)100/100:0.0211166115,((((FIN1:0.1197311739,((FIN10:0.1130876322,FIN11:0.1053251669)64.7/80:0.0229752235,FIN12:0.0940504713)100/100:0.0249120558)100/81:0.0223660401,(FIN2:0.0630947924,FIN3:0.0763085589)100/81:0.0214425510)100/98:0.0197331728,((FIN51:0.0712319809,FIN6:0.0764469394)100/100:0.0324015775,FIN8:0.1295981608)99.9/95:0.0147169757)100/97:0.0141114861,((FIN28:0.0828778120,FIN40:0.1058663102)100/100:0.0215008710,FIN5:0.0371885988)96.1/16:0.0111616915)100/19:0.0167965346)100/19:0.0161967616,FIN13:0.0508439277)100/100:0.0223014237,FIN25:0.0769143903)100/100:0.0322528172,(((((((((NOR1:0.0000906201,(NOR2:0.0004749273,NOR3:0.0000956961)99.8/100:0.0003167654)83.1/100:0.0000606684,NOR18:0.0001462824)34.3/15:0.0000540953,(((NOR19:0.0001887024,NOR9:0.0001306284)77/29:0.0000876334,NOR5:0.0001421593)79.3/14:0.0000361766,NOR7:0.0000564257)0/14:0.0000022126)83.1/15:0.0001103922,NOR8:0.0001130140)42.6/22:0.0000329605,(NOR10:0.0001988583,NOR20:0.0001988400)0/28:0.0000019988)81.7/77:0.0001071692,NOR6:0.0001157985)100/100:0.0683223162,(NOR21:0.0258658047,NOR22:0.0453036011)100/100:0.0400122706)100/100:0.0364438678,RUS10:0.0711024359)99.9/100:0.0168480031,((RUS7:0.0591048416,RUS8:0.0841027250)97.3/100:0.0207002332,RUS9:0.0555228630)100/100:0.0230955145)100/100:0.0256018263)100/100:0.1020288809,FIN56:0.0016743532);
