# Supplementary material for: The Late Quaternary climate impact on the genome of the woodland strawberry (Fragaria vesca), a perennial herb
Source: Commun Biol. 2026 Jan 15;9:263. doi: 10.1038/s42003-026-09539-5 (PMC12913768; doi:10.1038/s42003-026-09539-5)
Supplement: Supplementary file 5 — Supplementary Data 2 [file 42003_2026_9539_MOESM5_ESM.zip › Dataset_S02/199.missense.phy.varsites.phy.treefile.tre]

(AU1:0.0013128193,(((((((((((((((CRO1:0.0189000285,CRO4:0.0243839624)100/100:0.0078068968,(CRO2:0.0678919974,CRO5:0.0173390787)100/100:0.0092339561)100/100:0.0152883406,CRO3:0.0215118987)100/100:0.0194657872,(((((CZ1:0.0444184649,GER7:0.0643318339)100/100:0.0126930654,(ES21:0.0203744850,(GER3:0.0431631071,GER5:0.0284521642)100/98:0.0101884092)100/97:0.0060022492)100/97:0.0086794492,GER4:0.0192004732)100/100:0.0091976669,DK1:0.0315414073)100/100:0.0088716680,(((((((((((((((DK162:0.0011548907,((((((ICE1:0.0001550636,ICE12:0.0000489457)100/100:0.0111989018,((ICE14:0.0001593660,ICE7:0.0000808922)100/100:0.0090112984,((((ICE15:0.0001826358,ICE4:0.0002976426)100/100:0.0246137014,ICE2:0.0343302242)100/100:0.0219425027,ICE3:0.0138204926)100/100:0.0101664095,ICE5:0.0043540946)100/100:0.0061476417)100/100:0.0126789580)100/100:0.0043439706,((ICE11:0.0003890957,ICE19:0.0004052707)100/100:0.0180641043,(ICE6:0.0340620342,ICE8:0.0113145669)100/100:0.0092519341)100/100:0.0118200690)100/100:0.0099690248,(ICE10:0.0001277756,ICE16:0.0000848314)100/100:0.0068296836)100/100:0.0055502939,(ICE17:0.0052842428,ICE18:0.0173758931)100/100:0.0171235041)100/100:0.0025819087,ICE9:0.0010217617)100/100:0.0140348496)100/100:0.0383437778,(((((NOR11:0.0204067511,NOR29:0.0095605282)100/100:0.0217524616,NOR177:0.0542537817)100/99:0.0244264484,NOR12:0.0095284817)100/98:0.0113371587,(NOR27:0.0023723903,NOR28:0.0167431848)100/96:0.0086628501)94.8/93:0.0010851800,NOR30:0.0005807682)100/98:0.0104673915)100/98:0.0117956138,NOR118:0.0952400910)43/79:0.0064146984,(UK1:0.0281393820,UK6:0.0438738490)100/100:0.0186167703)100/100:0.0114882462,NOR156:0.0289631382)100/97:0.0119714990,((((((((((((((ES13:0.0024493716,ES14:0.0003008587)100/100:0.0175064176,ES15:0.0209037975)100/100:0.0097172662,ES20:0.0223280829)100/100:0.0081688598,(((((ES18:0.0002919602,ES9:0.0003273643)100/100:0.0216567850,ES4:0.0058957114)86.3/76:0.0038071007,ES10:0.0311021394)100/99:0.0063608770,(ES5:0.0097090069,ES7:0.0241318005)79.9/97:0.0043271533)100/100:0.0046504230,(ES11:0.0080837079,ES8:0.0096420843)100/100:0.0080470730)100/69:0.0053190046)77.8/67:0.0047401998,(ES1:0.0165634440,(ES2:0.0038150107,ES6:0.0029564366)100/100:0.0107594728)100/100:0.0179274202)100/99:0.0071527292,((ES12:0.0346926648,(POR2:0.0001215417,POR3:0.0001906405)100/100:0.0373473368)100/100:0.0107752194,ES19:0.0353887999)100/100:0.0081180661)100/100:0.0083228622,FR1:0.0644562928)100/100:0.0137375933,ES3:0.0088830637)100/93:0.0086421024,(((((GER10:0.0001412224,GER11:0.0000411163)100/100:0.0480965859,GER6:0.0622204148)100/100:0.0144256816,SUI1:0.0344532262)100/100:0.0106629515,((((IT3:0.0504828217,IT1:0.0171491242)99.6/100:0.0057002331,IT15:0.0155350159)100/97:0.0090130846,(((((((((IT18:0.0590693627,IT19:0.0280440346)100/100:0.0096869649,IT6:0.0399664677)100/100:0.0118742296,IT10:0.0468949073)100/97:0.0100470310,(IT4:0.0439821697,IT7:0.0344164292)100/95:0.0128379269)100/95:0.0075085101,(IT11:0.0288338905,(IT13:0.0005020968,IT14:0.0003345442)100/100:0.0354224146)97.7/91:0.0056602144)94.7/87:0.0060030063,(IT2:0.0185777503,IT24:0.0139378261)95.6/80:0.0041051085)100/86:0.0060073048,(IT12:0.0178239967,IT20:0.0670165712)100/100:0.0130446635)100/100:0.0066391318,((IT22:0.0518365946,IT23:0.0371063730)100/100:0.0107473892,(IT8:0.0334601978,IT9:0.0320738968)100/100:0.0104909106)55.2/88:0.0066689271)100/100:0.0061742160,IT21:0.0296280101)100/97:0.0061706359)100/100:0.0089329093,(IT16:0.0378633574,IT17:0.0462257430)100/100:0.0098288168)100/100:0.0136479717)100/100:0.0102855228,(GER100:0.0432888659,GER9:0.0418895753)100/100:0.0113313408)100/93:0.0059473920)100/100:0.0076664889,UK4:0.0651002035)99.8/91:0.0065769696,((FR2:0.0120515866,(FR3:0.0523595576,(NOR131:0.0360895348,UK13:0.0447746946)100/100:0.0203729887)84.5/95:0.0073459721)100/93:0.0082566381,(FR4:0.0233101300,((GER1:0.0376334102,GER2:0.0422509399)100/100:0.0103870320,(GER12:0.0197797082,GER13:0.0561725555)88.2/98:0.0094896435)100/99:0.0116564395)100/100:0.0120015223)100/91:0.0056594266)100/100:0.0118486697,UK12:0.0480058097)100/100:0.0078960827,(UK10:0.0001555890,UK9:0.0001642786)100/100:0.0327468542)95.9/99:0.0085095144,((UK11:0.0145990489,(UK2:0.0170524499,UK3:0.0391802194)99.1/100:0.0096656818)32.9/60:0.0095494068,UK7:0.0311266446)100/100:0.0209231950)100/100:0.0133173549)100/97:0.0089210440,((((NOR106:0.0302747443,NOR121:0.0567404909)100/100:0.0102057689,NOR151:0.0428337797)100/100:0.0095885868,(NOR122:0.0430793941,NOR150:0.0308515261)100/100:0.0099591140)76.8/84:0.0056623805,(NOR153:0.0740749960,NOR176:0.0270151078)100/95:0.0141337058)100/95:0.0106399751)68.1/64:0.0067485276,NOR147:0.0721055912)100/97:0.0108851872,(NOR130:0.0526548019,NOR137:0.0583957467)100/89:0.0108601577)100/89:0.0087030753,NOR144:0.0469013895)100/89:0.0088470730,(NOR127:0.0473835496,NOR155:0.0431943650)100/98:0.0184101127)100/100:0.0088418129,NOR164:0.0561081298)100/100:0.0061608057,((NOR148:0.0213455584,NOR174:0.0689895819)100/100:0.0096178776,(NOR163:0.0589554958,NOR24:0.0579728771)100/100:0.0158785008)100/100:0.0093102424)100/100:0.0125725812,((NOR138:0.0445765781,NOR139:0.0424514158)100/100:0.0185756710,NOR143:0.0464651451)100/100:0.0146799475)100/100:0.0186301552,(((((NOR105:0.0534712906,NOR162:0.0472078698)100/100:0.0166865014,NOR133:0.0467657025)100/80:0.0104058787,((NOR108:0.0528998876,NOR112:0.0524907608)100/83:0.0117831927,(NOR141:0.0539122962,NOR158:0.0624508155)100/100:0.0147349429)100/83:0.0075059336)100/80:0.0080814604,(((NOR107:0.0399006194,NOR119:0.0474534359)89.9/49:0.0095035360,NOR134:0.0484922401)100/89:0.0103114559,NOR111:0.0205419530)66.7/23:0.0049200569)100/94:0.0116407793,(((NOR117:0.0548299912,NOR123:0.0534828005)100/100:0.0104491635,NOR172:0.0411170502)100/99:0.0119595900,NOR120:0.0218198439)100/99:0.0090981346)100/99:0.0115980418)100/100:0.0139770018)100/96:0.0083586574)100/100:0.0133847903,ROM1:0.0432012301)100/100:0.0142953755,((((NOR13:0.0006095951,NOR14:0.0006032858)100/93:0.0002618101,NOR17:0.0005400754)71.2/92:0.0000901675,NOR16:0.0006306946)65.6/91:0.0001061683,NOR15:0.0004311868)100/100:0.0866103043)100/93:0.0112744962,((((LIT1:0.0134788247,LIT6:0.0155088532)100/94:0.0061583050,(LIT2:0.0188803419,LIT7:0.0173353120)100/94:0.0114654068)100/50:0.0059540341,LIT3:0.0419807970)98.1/50:0.0056150101,(LIT4:0.0184644503,LIT5:0.0290913483)100/100:0.0086667578)100/94:0.0098985047)99.2/95:0.0054888167,(FIN39:0.0525120997,FIN41:0.0601704881)100/100:0.0171015966)100/99:0.0063195335,((FIN29:0.0589612186,FIN7:0.0353600492)100/100:0.0171480372,FIN53:0.0455117671)100/91:0.0069446835)100/92:0.0102198990,((FIN28:0.0439836752,FIN40:0.0566031232)99.6/99:0.0098169249,FIN55:0.0448417867)100/96:0.0095978020)42.2/50:0.0033970489,(((((FIN1:0.0601024499,FIN10:0.0538283661)99.9/100:0.0137444459,(FIN11:0.0564331005,FIN12:0.0445726432)100/100:0.0130423802)100/92:0.0137272151,(FIN2:0.0326483301,FIN3:0.0375350113)100/100:0.0115124106)100/92:0.0098912313,(FIN51:0.0350848279,FIN6:0.0407586460)100/100:0.0178968754)100/89:0.0062284342,(FIN50:0.0576976912,FIN8:0.0590580263)100/86:0.0119046780)100/87:0.0080732892)100/100:0.0098934559,FIN13:0.0255688174)97/88:0.0069475982,FIN5:0.0155742392)99.6/92:0.0107350495,FIN25:0.0431331576)100/100:0.0134011344,((((((NOR1:0.0003007061,(NOR2:0.0005624751,NOR3:0.0001771360)99.9/98:0.0001878000)86.7/98:0.0000200177,((NOR18:0.0005447602,(((NOR5:0.0002786931,NOR7:0.0003861097)81.4/95:0.0000351187,NOR8:0.0004352437)73.8/95:0.0000123761,NOR6:0.0006658816)93.2/100:0.0000475234)36.4/89:0.0000216203,(NOR19:0.0003945392,NOR20:0.0003967495)100/100:0.0001243937)97.1/100:0.0000751385)81.1/96:0.0000424117,(NOR10:0.0004261215,NOR9:0.0003889930)18/96:0.0000097236)100/100:0.0403851315,(NOR21:0.0165450209,NOR22:0.0220115018)100/100:0.0210087877)100/100:0.0184966832,RUS10:0.0386301142)95.2/92:0.0086618356,((RUS7:0.0323114027,RUS8:0.0431706957)100/100:0.0119909733,RUS9:0.0321871665)100/94:0.0099457520)100/99:0.0099369300)100/100:0.0522879009,FIN56:0.0009502986);
