# Supplementary material for: The Late Quaternary climate impact on the genome of the woodland strawberry (Fragaria vesca), a perennial herb
Source: Commun Biol. 2026 Jan 15;9:263. doi: 10.1038/s42003-026-09539-5 (PMC12913768; doi:10.1038/s42003-026-09539-5)
Supplement: Supplementary file 5 — Supplementary Data 2 [file 42003_2026_9539_MOESM5_ESM.zip › Dataset_S02/199.LD.2.phy.varsites.phy.treefile.tre]

(AU1:0.0016257415,(((((((((((((((((CRO1:0.0324602223,((CRO2:0.1248616323,CRO5:0.0308676670)100/100:0.0138019920,CRO4:0.0416257088)100/100:0.0324696006)99.7/100:0.0117120893,CRO3:0.0387249571)100/100:0.0257799911,ROM1:0.0843710950)100/100:0.0224800160,(((CZ1:0.0473999600,GER7:0.1397561946)100/100:0.0219801763,ES21:0.0401259898)100/100:0.0202076795,GER4:0.0395749213)100/100:0.0255015482)100/100:0.0174130454,NOR134:0.1144666170)100/100:0.0131342451,((DK1:0.0716574476,((NOR105:0.0693217841,NOR162:0.0741090510)100/100:0.0301447354,NOR133:0.1307615925)57.5/92:0.0133379244)94.2/97:0.0127220329,(FIN41:0.1166357336,LIT3:0.0616611572)100/100:0.0255307988)100/97:0.0232721069)100/98:0.0129678741,((((((((((((((((((((((DK162:0.0235795954,ICE9:0.0002644519)100/100:0.0086699370,(((((((ICE1:0.0001421837,ICE12:0.0000875836)100/100:0.0096492099,((ICE15:0.0002031390,ICE4:0.0002503962)100/100:0.0748288278,ICE2:0.0600723164)100/98:0.0245311081)100/98:0.0079774138,ICE3:0.0573582642)100/100:0.0182630245,ICE5:0.0103154828)100/100:0.0254659768,(ICE14:0.0000939838,ICE7:0.0000857603)100/100:0.0087869095)100/100:0.0128116415,(((ICE11:0.0003528404,ICE19:0.0001921361)100/100:0.0406755677,ICE6:0.0366163979)100/100:0.0169782129,ICE8:0.0284595275)100/100:0.0171447796)100/100:0.0154055016,(ICE10:0.0000294392,ICE16:0.0000639303)100/100:0.0249147100)100/100:0.0168906204)100/100:0.0231341991,ICE17:0.0057233101)100/100:0.0365759551,ICE18:0.0024850305)100/100:0.0559816938,(((((NOR11:0.0297255372,NOR29:0.0335527320)100/100:0.0285966441,NOR177:0.1029944518)100/100:0.0316854852,NOR28:0.0019104667)29.9/91:0.0062568402,NOR30:0.0021283444)100/100:0.0325141341,(NOR12:0.0267254360,NOR27:0.0141627435)99.5/100:0.0063302166)100/100:0.0190679657)100/100:0.0176737324,NOR118:0.0979271241)98.7/99:0.0137534519,(UK1:0.0516156099,UK6:0.0848090636)100/100:0.0220690210)100/100:0.0161766250,NOR156:0.0504759524)100/100:0.0186056927,(((((((((((((ES13:0.0046471894,ES14:0.0004492960)100/100:0.0384325667,(ES15:0.0303289202,ES20:0.0379524658)65.4/65:0.0119912526)100/91:0.0203235017,(ES1:0.0255531618,(ES2:0.0032945042,ES6:0.0041671947)100/100:0.0187584620)100/100:0.0250605687)71.2/66:0.0060286390,ES19:0.0821204221)91.8/85:0.0098401871,(((((ES18:0.0009582506,ES9:0.0006200871)100/100:0.0316038601,ES4:0.0103179253)100/100:0.0085148036,(ES5:0.0156560478,ES7:0.0312788676)100/100:0.0061507989)86.4/94:0.0061043282,ES10:0.0585862276)98.4/94:0.0085941990,(ES11:0.0170861706,ES8:0.0129421229)100/100:0.0167977879)100/100:0.0130088848)100/91:0.0163714281,((ES12:0.0774925810,(POR2:0.0001195357,POR3:0.0003905170)100/100:0.0542119768)100/100:0.0264331075,FR1:0.0779385331)100/91:0.0181886178)100/100:0.0214655652,(GER100:0.0884396017,GER9:0.0614337444)100/100:0.0312821149)100/100:0.0226161572,ES3:0.0217601151)98.8/66:0.0090917383,((((((((((((GER10:0.0001193286,GER11:0.0000702519)100/100:0.0873504789,GER6:0.1041985832)100/100:0.0213298618,SUI1:0.0583207956)99.7/100:0.0145054060,GER5:0.0661731446)100/100:0.0131603269,IT22:0.0950489180)51.8/48:0.0122894858,IT19:0.0695783746)100/94:0.0231344630,(((IT10:0.0820659731,IT7:0.0527333330)100/100:0.0258067125,IT11:0.0506645085)28.3/66:0.0118969529,IT12:0.0484582916)100/98:0.0136181174)100/94:0.0171152163,((IT18:0.1137848819,IT6:0.0559953339)100/100:0.0243729980,IT2:0.0334282348)100/41:0.0116188129)100/41:0.0101617382,((IT1:0.0266534539,((IT13:0.0004088637,IT14:0.0001696983)100/100:0.0653515607,IT4:0.0825234660)98.3/40:0.0132145227)100/47:0.0158076806,IT15:0.0382773689)100/36:0.0134888270)15.8/15:0.0093820578,(IT21:0.0388314472,IT23:0.0738026382)100/100:0.0152413692)100/23:0.0186851285,((IT3:0.0755446735,IT20:0.1146094053)100/100:0.0207769856,(IT24:0.0361088733,(IT8:0.0488853391,IT9:0.0795289004)100/97:0.0116931647)88.2/22:0.0059745020)100/23:0.0119271361)100/99:0.0193225924,(IT16:0.0632836719,IT17:0.0971267667)99.1/90:0.0181989745)100/100:0.0339850002)99.9/98:0.0142819988,((FR2:0.0183268670,(FR3:0.0842191883,(NOR131:0.0647508595,UK13:0.0857816250)100/100:0.0325194295)99.2/99:0.0149602381)74/95:0.0145361358,(((FR4:0.0411460536,GER12:0.0443757357)99.9/98:0.0106488063,(GER1:0.0777553277,(GER13:0.0849362438,GER2:0.0917873711)54.4/97:0.0151963329)100/100:0.0246784808)100/100:0.0324554285,UK4:0.1138260404)100/100:0.0233167374)100/100:0.0177288605)100/100:0.0203885993,(UK10:0.0010353450,UK9:0.0010216899)100/100:0.0690630245)67.9/79:0.0100527108,UK12:0.0798317290)66.8/83:0.0182256256,(UK11:0.0531085097,UK7:0.0428040997)100/100:0.0445275852)100/100:0.0323756118)100/100:0.0111064027,(((NOR106:0.0603332288,(NOR121:0.0877368590,NOR176:0.0462442957)100/100:0.0368933108)99.7/99:0.0127697789,(NOR151:0.0550722502,NOR153:0.1377270343)100/99:0.0263859750)100/99:0.0192307706,((NOR122:0.0808855415,UK2:0.0564595226)100/100:0.0119095223,NOR150:0.0577045699)100/100:0.0261566034)100/99:0.0216785325)100/99:0.0156647506,NOR147:0.1006576486)100/99:0.0219907384,(NOR130:0.0964033440,NOR137:0.0959226454)99.8/97:0.0178711455)100/97:0.0284751428,NOR144:0.0981522011)99.3/96:0.0163870800,(NOR127:0.0966437219,NOR155:0.0878368535)100/97:0.0453406631)100/98:0.0238544055,(NOR174:0.1195713896,UK3:0.0777696572)100/98:0.0203792098)100/100:0.0219701550,NOR148:0.0553411893)100/100:0.0118418087,((NOR143:0.1005348367,NOR164:0.0839642296)65/99:0.0213117320,NOR24:0.1206163390)100/100:0.0197586757)100/100:0.0247001280,((NOR117:0.0873017066,NOR172:0.0742942941)36.8/86:0.0168745611,NOR163:0.1039448146)100/100:0.0269372837)100/99:0.0143632479,GER3:0.1125504252)100/92:0.0090032264,(((NOR108:0.1053414848,NOR112:0.1095578658)100/100:0.0289042196,NOR120:0.0392702315)73.4/85:0.0169226667,NOR158:0.1274571169)100/92:0.0146285744)100/100:0.0338011265,(((NOR107:0.0679375048,NOR119:0.0966825268)100/98:0.0154219983,NOR111:0.0361667196)99.3/98:0.0162778835,(NOR123:0.1009232419,NOR141:0.1031812457)100/98:0.0215484975)100/100:0.0183744969)95.2/97:0.0059543028,(NOR138:0.0907082441,NOR139:0.0971713157)100/100:0.0522300374)100/98:0.0140532881)100/98:0.0312047277,(((FIN50:0.1051079739,((((NOR13:0.0004759978,NOR14:0.0003175336)96.3/100:0.0003067565,NOR16:0.0002549222)92/100:0.0001711111,NOR15:0.0004284701)72.9/99:0.0000416011,NOR17:0.0003669373)100/100:0.1128621735)100/99:0.0312719576,LIT2:0.0311523824)55.4/78:0.0109403505,LIT7:0.0382026001)100/93:0.0144149045)99.6/90:0.0088484890,((((FIN29:0.1089945059,FIN39:0.0885078225)100/100:0.0176543857,LIT4:0.0376673824)100/100:0.0169525780,(LIT1:0.0226726208,LIT6:0.0224497093)100/100:0.0128345565)100/100:0.0176098289,LIT5:0.0625708232)100/98:0.0118601834)100/99:0.0147150044,(FIN53:0.0741132155,FIN55:0.0917849533)98.3/100:0.0118018736)100/100:0.0251646689,((FIN28:0.0724117584,FIN40:0.1049396489)99.8/100:0.0206056101,FIN7:0.0750632542)60.1/93:0.0137396884)98.2/100:0.0067497941,((((FIN11:0.0890278472,FIN12:0.0644113271)100/100:0.0308139075,FIN2:0.0558508047)100/100:0.0246474781,(FIN51:0.0576822978,FIN8:0.0925046447)100/100:0.0193252761)100/100:0.0135894769,(FIN3:0.0692320464,FIN6:0.0757007167)100/100:0.0255404336)100/100:0.0170401051)100/100:0.0222820745,FIN25:0.0809350592)100/100:0.0215729592,FIN13:0.0344730666)100/100:0.0101145172,(FIN1:0.0893021144,FIN10:0.1023369228)100/100:0.0453678538)99.8/100:0.0130564731,FIN5:0.0278620290)100/100:0.0288898734,((((((((NOR1:0.0000898755,NOR18:0.0002745014)76.7/96:0.0000595290,((NOR19:0.0003245219,NOR20:0.0000781189)100/100:0.0005530875,((NOR5:0.0004896226,NOR8:0.0001424431)86.9/99:0.0000833953,NOR6:0.0001801074)75.9/99:0.0000328324)33.8/82:0.0000381423)89.4/86:0.0001267590,(NOR2:0.0015296594,NOR3:0.0002565212)100/100:0.0005930002)76.1/85:0.0000269312,((NOR10:0.0002875070,NOR9:0.0003903810)91.7/90:0.0001277090,NOR7:0.0001767832)79.2/89:0.0000372596)100/100:0.0495502800,(NOR21:0.0088445877,NOR22:0.0229661285)100/100:0.0394393104)100/100:0.0288640891,RUS8:0.0852368276)99.8/51:0.0238764762,RUS10:0.0744294564)100/44:0.0224205324,(RUS7:0.0735850200,RUS9:0.0493019298)99.9/51:0.0149873094)100/94:0.0176794388)100/100:0.0848625124,FIN56:0.0017596333);
