# Supplementary material for: The Late Quaternary climate impact on the genome of the woodland strawberry (Fragaria vesca), a perennial herb
Source: Commun Biol. 2026 Jan 15;9:263. doi: 10.1038/s42003-026-09539-5 (PMC12913768; doi:10.1038/s42003-026-09539-5)
Supplement: Supplementary file 6 — Supplementary Data 3 [file 42003_2026_9539_MOESM6_ESM.xlsx]

## Sheet: bioclimatic_data
Dataset S3. Inbreeding coefficients and current effective population sizes of each sample along with bioclimatic variable information based on sample coordinates
Sample	region	Latitude	Longitude	Fis	FROH_50kb	angsd_theta	median_Ne	count	Included_in_Figure_2	wc2.0_bio_30s_01.tif	wc2.0_bio_30s_02.tif	wc2.0_bio_30s_03.tif	wc2.0_bio_30s_04.tif	wc2.0_bio_30s_05.tif	wc2.0_bio_30s_06.tif	wc2.0_bio_30s_07.tif	wc2.0_bio_30s_08.tif	wc2.0_bio_30s_09.tif	wc2.0_bio_30s_10.tif	wc2.0_bio_30s_11.tif	wc2.0_bio_30s_12.tif	wc2.0_bio_30s_13.tif	wc2.0_bio_30s_14.tif	wc2.0_bio_30s_15.tif	wc2.0_bio_30s_16.tif	wc2.0_bio_30s_17.tif	wc2.0_bio_30s_18.tif	wc2.0_bio_30s_19.tif
AU1	Austria	47.0539	13.0999	NA	0.631527	0.00016	446	4	No	-1.66667	4.98333	24.4281	581.985	8.9	-11.5	20.4	5.5	-8.21667	5.5	-8.21667	1689	185	95	18.3079	523	327	523	327
CRO1	Croatia	44.7708	15.6524	0.06	0.139463	0.00127	8981	71	Yes	7.19583	10.575	36.5917	690.94	20.9	-8	28.9	3.31667	15.7667	15.7667	-1.23333	1378	167	80	21.3661	447	281	281	331
CRO2	Croatia	45.8906	15.9639	0.81	0.724521	0.00021	501	14	Yes	8.375	7.75	29.9228	673.726	20.5	-5.4	25.9	16.7667	1.28333	16.7667	0.25	1166	128	60	20.8759	349	207	349	213
CRO3	Croatia	45.8888	15.9304	-0.05	0.0890524	0.00147	22795	103	Yes	8.0125	7.70833	29.8773	675.507	20.1	-5.7	25.8	16.4333	0.9	16.4333	-0.133333	1199	130	62	20.5761	355	212	355	221
CRO4	Croatia	45.8389	15.5987	0.06	0.142584	0.00127	8257	109	Yes	9.74583	8.675	29.5068	720.79	23.5	-5.9	29.4	18.5833	2.3	18.5833	0.816667	1092	123	53	23.8501	336	184	336	189
CRO5	Croatia	45.6871	15.3814	0.08	0.174432	0.00125	6486	98	Yes	9.875	9.58333	32.7076	719.844	23.6	-5.7	29.3	18.6667	2.48333	18.6667	0.933333	1172	126	57	22.0968	351	202	351	209
CZ1	Czechia	50.8686	14.2971	0.49	0.399592	0.00075	1192	6	No	7.93333	8	28.0702	728.309	21.3	-7.2	28.5	16.85	3.35	16.85	-1.05	752	95	35	28.3224	264	136	264	151
DK1	Denmark	55.5703	9.7466	0.08	0.240038	0.00118	4007	16	No	8.45	5.7	26.7606	586.244	18.3	-3	21.3	9.68333	3.33333	15.65	1.61667	660	71	35	21.5769	205	116	180	130
DK162	Denmark	55.2146	11.4641	0.92	0.825205	8e-05	525	16	No	NA	NA	NA	NA	NA	NA	NA	NA	NA	NA	NA	NA	NA	NA	NA	NA	NA	NA	NA
ES1	IBE-NW	43.3099	-4.4697	0.82	0.744557	0.00014	319	12	No	13.6083	8.03333	42.959	386.64	23.1	4.4	18.7	11.9833	18.2333	18.65	9.2	864	98	46	25.7407	278	141	152	243
ES10	IBE-NE	41.6176	0.62	0.82	0.753533	0.00015	325	18	Yes	14.775	11.85	37.9808	699.427	29.7	-1.5	31.2	17.35	8.13333	23.5667	6.48333	360	50	12	36.4958	121	65	69	67
ES11	IBE-NE	42.6712	0.9798	0.07	0.336663	0.00114	2778	171	Yes	4.1625	5.475	28.5156	499.991	14.6	-4.6	19.2	2.18333	11.2	11.2	-0.416667	1387	150	73	19.5819	416	258	258	341
ES12	IBE-NW	43.5339	-6.5271	0.84	0.753404	0.00018	270	14	No	13.5375	6.975	42.0181	348.073	22.2	5.6	16.6	12.2667	17.75	18.1167	9.66667	1019	121	38	34.9544	358	130	147	317
ES13	IBE-NW	43.1344	-4.888	0.84	0.224884	0.00055	19498	11	No	8.15	6.45	34.127	464.342	18.3	-0.6	18.9	4.25	14.0167	14.4	3.4	955	108	42	28.3053	310	150	151	292
ES14	IBE-NW	43.1425	-4.938	0.18	0.325112	0.00082	3423	100	No	9.14583	7.25833	35.0644	490.304	19.9	-0.8	20.7	4.6	15.2333	15.55	3.65	856	96	40	27.2467	274	138	138	259
ES15	IBE-NW	43.0697	-5.0328	0.82	0.703607	0.00016	286	23	No	8.10417	7.04167	34.3496	498.24	18.8	-1.7	20.5	3.61667	14.6833	14.6833	2.73333	899	103	40	28.7192	295	140	140	279
ES18	IBE-NE	41.5212	0.3531	0.62	0.487986	0.00086	2804	11	No	15.2208	12.1083	39.0591	681.567	30.2	-0.8	31	15.5833	23.8333	23.8333	7.2	370	50	11	35.7376	120	65	65	73
ES19	IBE-NW	43.2504	-5.9833	0.82	0.738658	0.00017	254	16	No	10.0458	7.375	36.5099	462.314	20.2	0	20.2	5.58333	15.8167	16.05	4.81667	1062	114	51	26.4298	334	171	173	314
ES2	IBE-S	37.7796	-3.7849	0.78	0.686462	0.00018	354	21	No	16.5042	12.675	40.7556	663.135	31.9	0.8	31.1	9.7	25.1167	25.1167	9.01667	438	64	4	53.3757	175	29	29	161
ES20	IBE-S	40.2938	-5.0091	0.8	0.689056	0.00017	294	30	No	11.5167	9.85	37.0301	610.493	24.8	-1.8	26.6	8.15	19.5167	19.5167	4.78333	462	53	13	36.392	155	56	56	134
ES21	IBE-S	37.2614	-6.9447	-0.59	0.124406	0.0017	8734	8	No	17.95	9.23333	40.3202	503.199	29.5	6.6	22.9	12.8833	24.1667	24.3167	12.0333	488	81	2	68.2234	231	19	21	202
ES3	IBE-S	37.891	-6.5609	-0.57	0.126455	0.00156	19279	10	No	14.775	10.7667	39.1515	606.804	28.3	0.8	27.5	8.93333	22.5833	22.7667	7.96667	677	109	4	62.5431	300	32	35	278
ES4	IBE-NE	42.5076	-0.6732	0.37	0.463204	0.00071	1992	32	Yes	9.10833	9.13333	36.1001	575.874	21.7	-3.6	25.3	6.56667	16.65	16.65	2.63333	779	84	38	21.3025	233	143	143	210
ES5	IBE-NE	42.8117	-1.6483	0.34	0.469051	0.00073	1377	29	Yes	12.5875	9.50833	36.2913	571.442	25.6	-0.6	26.2	10.0667	20.15	20.15	5.96667	842	89	40	24.6809	253	137	137	235
ES6	IBE-NE	42.6469	0.0349	0.28	0.370225	0.00091	1763	27	Yes	3.93333	4.88333	25.8377	496.604	14	-4.9	18.9	2.01667	11	11	-0.733333	1378	151	77	19.5512	405	260	260	319
ES7	IBE-NE	42.7383	-0.75	0.56	0.591183	0.00055	789	15	Yes	9.03333	8.13333	35.5167	551.952	21.1	-1.8	22.9	6.51667	16.4833	16.4833	3.53333	975	102	49	20.6532	288	175	175	269
ES8	IBE-NE	42.6496	1.0347	0.11	0.413686	0.00084	1642	29	Yes	5.1125	6.325	31.0049	528.218	16.1	-4.3	20.4	2.96667	12.4333	12.4333	0.15	1302	139	70	18.2669	384	250	250	316
ES9	IBE-NE	42.7557	-0.829	0.63	0.600755	0.00038	854	13	Yes	10.3375	9.45833	38.2928	549.922	22.2	-2.5	24.7	7.83333	17.4	17.4	4.03333	813	86	40	22.3634	248	142	142	229
FIN1	Finland	60.4867	22.1534	0.8	0.587228	0.00037	591	4	Yes	5.28333	7.63333	25.1925	807.739	19.8	-10.5	30.3	14.2667	3.9	15.6667	-4.16667	665	74	34	28.3952	212	112	194	150
FIN10	Finland	60.7196	24.6824	0.78	0.604271	0.00038	683	3	Yes	5.54167	5.88333	22.3701	729.747	18.4	-7.9	26.3	6.85	3	14.95	-2.81667	560	67	27	30.9148	192	94	154	101
FIN11	Finland	60.3431	25.6795	0.85	0.660532	0.00049	704	10	Yes	5.54167	5.81667	22.1166	734.327	18.3	-8	26.3	6.86667	3.01667	14.9833	-2.9	587	71	28	30.7813	202	99	157	108
FIN12	Finland	60.4775	24.8444	0.71	0.497315	0.00043	4914	17	Yes	5.47083	6.80833	24.8479	734.276	18.6	-8.8	27.4	6.61667	3.11667	14.9333	-2.91667	645	79	30	30.4449	220	108	167	125
FIN13	Finland	60.1949	21.3349	0.14	0.183205	0.00132	4275	29	Yes	5.24583	6.675	22.5507	828.897	19.4	-10.2	29.6	10.7	3.83333	15.8833	-4.48333	651	78	33	30.1989	220	108	192	140
FIN2	Finland	60.5367	21.8766	0.38	0.369602	0.00083	1310	41	Yes	NA	NA	NA	NA	NA	NA	NA	NA	NA	NA	NA	NA	NA	NA	NA	NA	NA	NA	NA
FIN25	Finland	60.2	21.4	0.55	0.438325	0.00065	988	5	Yes	3.975	8.05	24.6933	837.858	19.8	-12.8	32.6	12.9667	-2.51667	14.7167	-5.96667	636	80	33	30.7957	221	105	212	130
FIN28	Finland	60.15	21.59	0.58	0.463734	0.0008	905	5	Yes	4.6875	7.15833	22.7972	852.081	19.6	-11.8	31.4	10	3.45	15.6	-5.43333	670	78	33	28.0105	218	112	193	151
FIN29	Finland	60.2292	25.0233	0.78	0.588824	0.0003	637	3	Yes	4.47083	8.14167	24.7467	851.123	20.4	-12.5	32.9	13.6667	3.43333	15.4	-5.58333	663	80	34	29.3798	218	110	203	143
FIN3	Finland	60.7262	21.9093	0.54	0.455026	0.00075	945	5	Yes	4.8375	7.475	24.9167	800.324	19.2	-10.8	30	13.8	-1.58333	15.1333	-4.56667	633	76	32	29.737	214	106	200	132
FIN39	Finland	60.4051	25.1562	0.65	0.483942	0.00051	1007	3	Yes	4.54583	7.95833	24.4872	851.473	20.2	-12.3	32.5	9.81667	3.4	15.4833	-5.51667	677	80	35	28.7573	221	114	201	147
FIN40	Finland	60.4039	23.1252	0.62	0.473149	0.00048	814	3	Yes	4.97083	7.80833	24.401	831.265	20.4	-11.6	32	14	-1.56667	15.6333	-4.83333	658	79	35	30.1913	218	108	206	145
FIN41	Finland	60.627	25.8153	0.77	0.578299	0.00025	766	19	Yes	4.3875	8.475	25.1484	877.398	20.6	-13.1	33.7	13.8833	3.43333	15.6	-6.1	649	79	34	28.9587	217	108	202	139
FIN5	Finland	60.356	22.9651	-0.06	0.111605	0.00149	8481	49	Yes	4.97917	7.05833	23.5278	811.532	19.3	-10.7	30	13.8833	3.76667	15.35	-4.6	667	77	34	29.9396	216	108	204	149
FIN50	Finland	60.1061	23.6782	0.71	0.520476	0.00039	1224	9	Yes	5.26667	6.93333	22.807	817.714	19.8	-10.6	30.4	14.2333	4.03333	15.7667	-4.3	706	85	33	31.3957	228	114	203	163
FIN51	Finland	60.0673	23.2879	0.37	0.338281	0.00095	1581	14	Yes	5.3125	6.25833	21.5805	800.276	19.1	-9.9	29	1.51667	3.91667	15.5667	-4.05	707	83	34	29.9865	232	116	196	166
FIN53	Finland	60.2076	23.8066	0.42	0.364891	0.00095	1295	28	Yes	5.39583	6.09167	21.0784	813.61	18.8	-10.1	28.9	14.45	3.51667	15.5833	-4.25	693	82	34	29.9877	222	113	202	133
FIN55	Finland	60.4651	25.5254	0.5	0.335019	0.00111	1723	9	Yes	4.40417	8.10833	24.7205	856.453	20.2	-12.6	32.8	9.7	3.3	15.3833	-5.75	672	80	34	28.4464	220	111	200	150
FIN56	Finland	61.8	29.3	0.79537	0.659509	NA	995.992	1	Yes	-0.425	5.73333	26.1796	592.301	11.4	-10.5	21.9	-5.3	7.38333	7.38333	-6.8	1350	131	92	10.7743	372	285	285	351
FIN6	Finland	59.8428	23.2446	0.68	0.504866	0.00036	742	13	Yes	5.85833	6.11667	22.4054	775.303	18.6	-8.7	27.3	2.75	3.73333	15.6833	-3.18333	633	72	33	28.3946	206	108	172	122
FIN7	Finland	60.3706	22.9796	0.48	0.424491	0.00079	1067	3	Yes	4.96667	7.13333	23.5424	815.323	19.4	-10.9	30.3	13.8833	3.8	15.3667	-4.68333	665	78	34	29.8755	216	108	205	149
FIN8	Finland	60.0824	24.1592	0.74	0.58802	0.00031	940	17	Yes	5.35417	6.575	22.3639	810.509	19.4	-10	29.4	10.7833	3.95	15.75	-4.1	628	75	31	30.4267	212	103	184	136
FR1	France	42.0396	9.01289	0.83	0.7134	0.0001	374	4	No	9.15833	6.93333	29.5035	602.932	20.7	-2.8	23.5	6.45	16.9667	16.9667	2.68333	899	123	17	45.5869	341	83	83	303
FR2	France	48.8014	2.13012	0.09	0.321329	0.00103	4161	29	No	10.7417	7.66667	33.7739	558.129	21.5	-1.2	22.7	16.05	4.96667	17.7833	4.15	653	64	43	10.2789	177	152	156	162
FR3	France	50.0157	2.69736	0.79	0.687833	0.00016	831	4	No	9.85	7.91667	35.3423	535.274	20.4	-2	22.4	6.93333	6.05	16.5167	3.48333	680	64	45	11.5817	191	144	171	164
FR4	France	48.4235	7.66326	0.24	0.389025	0.00079	1682	4	No	10.4042	8.34167	32.0833	652.723	22.7	-3.3	26	17.0667	3.76667	18.55	2.53333	760	88	44	23.1253	250	136	229	150
GER1	Germany	51.8236	11.2866	0.53	0.465388	0.00084	841	13	Yes	9.19167	8.33333	31.6857	664.82	21.4	-4.9	26.3	15.8167	2	17.4667	1.18333	476	58	23	30.8975	169	80	166	81
GER10	Germany	47.5557	10.0225	0.6	0.523365	0.00065	693	13	Yes	7.525	8.48333	31.3038	686.203	20.4	-6.7	27.1	15.9667	0.416667	15.9667	-0.983333	1670	190	109	20.9018	551	336	551	346
GER100	Germany	47.9667	7.83333	0.52	0.489178	0.0007	1012	13	Yes	10.0875	7.79167	30.3178	656.967	22.1	-3.6	25.7	16.6833	3.35	18.3833	2.21667	898	104	53	22.984	299	162	281	177
GER11	Germany	50.5833	8.65	0.59	0.502731	0.0006	755	12	Yes	9.52917	7.90833	30.1845	655.68	21.9	-4.3	26.2	16.2	5.35	17.7667	1.61667	620	63	38	15.2186	185	127	171	141
GER12	Germany	50.6521	9.16244	0.19	0.258474	0.00115	3489	72	Yes	8.20417	7.55833	29.8748	639.806	20.2	-5.1	25.3	4.48333	3.78333	16.2333	0.466667	848	86	55	12.0816	234	181	221	213
GER13	Germany	50.5287	8.6842	0.55	0.465398	0.00062	853	12	Yes	9.47917	7.75833	30.0711	658.45	21.6	-4.2	25.8	16.2167	5.25	17.7667	1.55	642	65	40	14.4159	188	133	176	149
GER2	Germany	51.1583	13.6814	0.43	0.432267	0.00084	1261	16	Yes	9.1	7.61667	28.5268	680.11	21.6	-5.1	26.7	17.4667	1.73333	17.4667	0.833333	643	79	35	25.3793	221	120	221	129
GER3	Germany	51.4192	11.128	0.36	0.328214	0.00134	1492	15	Yes	8.75417	8.075	31.0577	658.423	20.9	-5.1	26	15.3833	1.68333	16.9833	0.85	536	63	29	23.4797	179	102	173	105
GER4	Germany	50.9847	11.3225	-0.03	0.129644	0.0017	7668	119	Yes	8.72917	8.625	31.9444	678.412	21.1	-5.9	27	15.3667	0.466667	17.1	0.466667	582	70	32	24.9737	195	107	192	107
GER5	Germany	49.7853	11.3606	0.14	0.199691	0.0016	4093	65	Yes	7.90833	8.1	29.6703	677.139	20.8	-6.5	27.3	14.95	3.55	16.3167	-0.35	814	86	55	15.5218	234	174	231	205
GER6	Germany	47.5857	10.5587	0.72	0.553921	0.00037	609	11	Yes	7.00833	9	33.3333	669.293	19.8	-7.2	27	15.1667	-1.2	15.1667	-1.2	1397	183	77	33.7467	533	244	533	244
GER7	Germany	50.58	13	0.83	0.616121	0.00021	428	10	Yes	6.6125	7.85833	28.2674	708.154	19.7	-8.1	27.8	15.25	1.88333	15.25	-2.05	823	102	50	24.0513	283	166	283	170
GER9	Germany	47.8033	8.0369	0.62	0.514997	0.00076	908	10	Yes	5.92083	9.44167	36.4543	611.546	18.6	-7.3	25.9	-0.266667	13.05	13.5833	-1.33333	1878	219	115	20.7591	605	373	401	589
ICE1	Iceland	64.0108	-20.9808	0.36	0.627034	0.00045	794	7	Yes	4.35	5.46667	32.9317	429.312	13.1	-3.5	16.6	-0.183333	6.05	10	-0.183333	1221	117	79	15.7593	345	239	272	345
ICE10	Iceland	64.7593	-21.5938	0.77	0.709643	0.00011	445	11	Yes	3.75833	5.7	32.948	443.836	13	-4.3	17.3	-0.833333	8.26667	9.63333	-0.9	783	82	42	23.2608	240	133	158	238
ICE11	Iceland	65.9501	-19.4879	0.78	0.743355	0.0001	327	12	Yes	3.3625	4.25833	27.8322	428.099	11.7	-3.6	15.3	6.63333	4.65	9.1	-1.15	469	56	23	21.7611	145	83	110	119
ICE12	Iceland	63.9606	-22.3982	0.35	0.619002	0.00046	734	24	Yes	4.6625	4.84167	31.2366	406.398	13.2	-2.3	15.5	0.416667	8.66667	10.0833	0.416667	957	102	52	23.193	290	168	185	290
ICE14	Iceland	63.8417	-18.5931	0.84	0.82909	8e-05	293	11	Yes	3.29167	5.4	31.9527	444.634	12.2	-4.7	16.9	6.45	4.88333	9.25	-1.31667	1544	158	99	15.5545	443	306	360	410
ICE15	Iceland	63.8978	-18.0578	0.6	0.647446	0.00021	494	11	Yes	2.55833	5.58333	32.4612	446.282	11.5	-5.7	17.2	5.96667	3.73333	8.56667	-2.03333	1682	166	110	12.6677	474	353	406	438
ICE16	Iceland	64.1656	-17.7486	0.84	0.813375	9e-05	336	12	Yes	-1.90417	4.70833	32.4713	364.514	5.6	-8.9	14.5	1.48333	-1.5	2.85	-5.78333	1607	163	100	15.1817	453	318	405	432
ICE17	Iceland	63.9723	-16.8397	0.61	0.718762	0.00026	836	15	Yes	2.95	5.7	36.0759	386.499	10.6	-5.2	15.8	5.93333	4.33333	7.98333	-1.31667	1757	185	114	14.556	503	363	404	472
ICE18	Iceland	65.8333	-23.1833	0.79	0.767843	0.00011	395	16	Yes	0.808333	4.83333	28.1008	441.659	9.9	-7.3	17.2	-1.08333	4.85	7.03333	-3.58333	1150	140	58	28.0332	372	186	198	338
ICE19	Iceland	66.0051	-16.4979	0.78	0.71685	0.0001	461	9	Yes	2.75417	5.79167	32.7213	462.255	12.5	-5.2	17.7	2.71667	1.23333	9.06667	-2	509	62	24	27.9249	173	87	137	112
ICE2	Iceland	63.9988	-19.9604	0.74	0.694705	0.00012	393	8	Yes	4.35833	5.1	31.0976	437.154	13.1	-3.3	16.4	-0.216667	6.16667	10.1667	-0.216667	1016	102	62	18.0314	292	191	224	292
ICE3	Iceland	64.0132	-19.8906	0.78	0.743382	0.00011	331	10	Yes	4.25	4.95	30.9375	433.028	12.8	-3.2	16	1.68333	6.03333	10.0333	-0.216667	1029	102	63	17.7912	293	194	226	292
ICE4	Iceland	64.0695	-19.8557	0.62	0.651813	0.0002	599	17	Yes	3.75833	4.61667	30.1743	414.843	12	-3.3	15.3	-0.45	5.28333	9.36667	-0.45	1034	104	63	18.0257	297	193	233	297
ICE5	Iceland	64.0735	-19.8434	0.77	0.736076	0.00012	349	8	Yes	3.0125	3.90833	28.3213	384.827	10.6	-3.2	13.8	-0.683333	4.2	8.3	-0.75	1169	117	71	17.4624	334	221	268	328
ICE6	Iceland	64.5248	-21.441	0.79	0.764338	0.00011	372	11	Yes	3.7	5.21667	32.2016	423.422	12.3	-3.9	16.2	-0.75	7.88333	9.31667	-0.75	900	93	51	21.6715	272	160	186	272
ICE7	Iceland	65.3507	-20.224	0.83	0.803908	9e-05	340	8	Yes	3.24167	6.7	35.2632	486.606	13.4	-5.6	19	6.66667	5.28333	9.65	-1.93333	485	53	32	14.7931	142	102	127	115
ICE8	Iceland	64.7354	-22.0415	0.75	0.738493	0.00013	445	23	Yes	2.99583	4.50833	30.0556	401.013	11	-4	15	-1.1	7	8.43333	-1.1	891	93	51	21.0128	269	158	183	269
ICE9	Iceland	65.7562	-19.5381	0.4	0.661365	0.00042	760	19	Yes	3.34583	5.64167	32.0549	463.835	12.7	-4.9	17.6	6.65	5.13333	9.51667	-1.48333	452	52	23	19.8905	136	83	113	116
IT1	Italy	45.94	10.81	0.12	0.241597	0.00118	5026	122	Yes	9.7	9.51667	33.9881	688.681	22.9	-5.1	28	18.2167	1.33333	18.2167	1.33333	725	83	30	33.3141	239	104	239	104
IT10	Italy	46.0137	11.0507	0.58	0.510828	0.00062	717	24	Yes	5.86667	7.68333	31.7493	623.758	18	-6.2	24.2	13.7333	-1.33333	13.7333	-1.33333	372	48	12	45.9473	140	39	140	39
IT11	Italy	46.0346	11.018	0.33	0.380513	0.00104	1237	30	Yes	5.99583	7.60833	31.31	629.673	18.1	-6.2	24.3	13.8333	-1.38333	13.8333	-1.38333	363	48	12	47.0129	139	39	139	39
IT12	Italy	46.0493	11.0057	0.1	0.213046	0.00141	4896	155	Yes	8.37083	8.50833	32.599	663.344	20.9	-5.2	26.1	16.6167	0.45	16.6167	0.45	577	70	22	38.6898	204	75	204	75
IT13	Italy	46.027	10.9988	0.55	0.499197	0.00078	771	22	Yes	9.15833	9.03333	33.3333	678.048	22	-5.1	27.1	17.5667	1	17.5667	1	658	77	27	34.7702	223	93	223	93
IT14	Italy	45.8709	10.7848	0.56	0.544222	0.00061	793	20	Yes	9.49167	9.15	33.2727	682.824	22.5	-5	27.5	14.5333	1.26667	17.9833	1.26667	684	79	28	33.1074	227	99	224	99
IT15	Italy	45.8843	10.8065	0.16	0.216029	0.00136	5509	228	Yes	6.53333	7.21667	29.9447	638.405	18.4	-5.7	24.1	11.7833	-0.966667	14.4667	-0.966667	415	53	13	45.5118	154	45	152	45
IT16	Italy	45.7526	10.8644	0.54	0.503019	0.00068	839	23	Yes	4.57083	6.84167	30.0073	602.843	16.1	-6.7	22.8	9.6	-2.31667	12.2167	-2.31667	275	35	9	45.5401	104	29	100	29
IT17	Italy	45.8266	10.9649	0.84	0.710839	0.00038	456	13	Yes	9.90833	8.55	31.3187	696.585	23.1	-4.2	27.3	15.15	1.48333	18.5833	1.48333	717	82	31	30.3859	232	109	231	109
IT18	Italy	46.4741	11.7472	0.77	0.637803	0.00036	1363	10	Yes	4.05833	7.5	31.1203	632.016	16.2	-7.9	24.1	12	-3.23333	12	-3.23333	874	124	32	47.5528	359	99	359	99
IT19	Italy	46.5416	11.7196	-0.04	0.170469	0.00154	5636	52	Yes	2.77083	6.825	30.0661	607.74	14.3	-8.4	22.7	10.3833	-4.15	10.3833	-4.15	916	128	38	43.0018	365	116	365	116
IT2	Italy	45.94	10.81	0.14	0.237974	0.00119	3451	156	Yes	9.7	9.51667	33.9881	688.681	22.9	-5.1	28	18.2167	1.33333	18.2167	1.33333	725	83	30	33.3141	239	104	239	104
IT20	Italy	46.1279	11.2462	0.85	0.717782	0.00011	448	15	Yes	8.19167	8.7	32.7068	670.162	20.9	-5.7	26.6	16.5333	0.233333	16.5333	0.233333	604	73	24	38.7331	217	78	217	78
IT21	Italy	46.0166	11.2653	0.21	0.346315	0.00099	2118	41	Yes	10.1083	9.23333	33.0944	695.87	23.1	-4.8	27.9	18.7333	1.65	18.7333	1.65	794	91	36	28.4252	250	125	250	125
IT22	Italy	46.1292	11.3608	0.47	0.472532	0.00062	1119	18	Yes	5.4375	8.24167	32.705	636.825	17.8	-7.4	25.2	13.3833	-2.06667	13.3833	-2.06667	525	69	18	47.739	206	55	206	55
IT23	Italy	46.0612	11.2474	0.59	0.591416	0.00048	746	13	Yes	9.9375	9.825	34.3531	698.024	23.3	-5.3	28.6	18.5833	1.43333	18.5833	1.43333	785	90	35	29.2904	250	121	250	121
IT24	Italy	46.22	11.26	0.13	0.235444	0.0011	5030	45	Yes	7.56667	8.21667	31.9715	661.205	19.9	-5.8	25.7	15.7833	0.5	15.7833	-0.266667	558	71	20	43.075	210	67	210	67
IT3	Italy	45.94	10.81	0.72	0.543505	0.00077	3174	13	No	9.7	9.51667	33.9881	688.681	22.9	-5.1	28	18.2167	1.33333	18.2167	1.33333	725	83	30	33.3141	239	104	239	104
IT4	Italy	46.2398	11.236	0.63	0.546425	0.00047	641	19	Yes	9.22917	9.375	33.723	687.113	22.3	-5.5	27.8	17.7333	2.03333	17.7333	0.966667	700	82	29	33.9242	239	101	239	101
IT6	Italy	46.2622	11.2709	0.46	0.451497	0.00082	1032	13	Yes	8.05417	8.55833	32.4179	667.548	20.7	-5.7	26.4	16.35	0.0666668	16.35	0.0666668	602	75	22	41.8909	224	73	224	73
IT7	Italy	46.275	11.2818	0.41	0.427505	0.00089	987	14	Yes	7.1625	8.05833	31.7257	650.762	19.5	-5.9	25.4	15.3	-0.566667	15.3	-0.566667	547	72	19	45.57	212	62	212	62
IT8	Italy	46.0056	11.0845	0.52	0.544468	0.0006	923	13	Yes	8.9375	9.35833	33.7846	681.546	22.2	-5.5	27.7	17.4	0.733333	17.4	0.733333	655	76	27	35.0496	222	91	222	91
IT9	Italy	46.0137	11.0507	0.26	0.375069	0.00103	1496	12	Yes	5.86667	7.68333	31.7493	623.758	18	-6.2	24.2	13.7333	-1.33333	13.7333	-1.33333	372	48	12	45.9473	140	39	140	39
LIT1	Lithuania	54.7976	25.3484	-0.02	0.118451	0.00161	7003	213	Yes	6.1375	7.775	25	820.047	20.8	-10.3	31.1	16.1667	-3.15	16.1667	-3.88333	645	81	31	27.9412	223	109	223	123
LIT2	Lithuania	54.8921	24.1482	-0.08	0.114517	0.00156	7376	204	Yes	6.64583	7.79167	25.7151	799.265	21.2	-9.1	30.3	16.4667	-2.5	16.4667	-2.9	605	78	27	28.6136	212	100	212	111
LIT3	Lithuania	54.5729	24.6722	0.33	0.3161	0.00099	1405	33	Yes	6.07083	7.90833	24.9474	827.75	21	-10.7	31.7	16.1	-3.38333	16.1	-4.18333	645	81	28	28.6592	223	104	223	118
LIT4	Lithuania	55.1526	25.8115	0.05	0.172902	0.00141	4194	108	Yes	5.94167	7.51667	24.5643	822.985	20.5	-10.1	30.6	16.0667	-3.31667	16.0667	-4.1	662	79	33	28.1594	233	111	233	125
LIT5	Lithuania	55.0938	26.0724	0.25	0.248004	0.00105	1937	65	Yes	5.74167	7.83333	25.1068	830.574	20.7	-10.5	31.2	15.9	-3.61667	15.9	-4.43333	683	80	36	25.4449	232	119	232	130
LIT6	Lithuania	54.986	25.8061	-0.04	0.150254	0.00141	5210	85	Yes	6.05	7.73333	24.7071	823.286	20.9	-10.4	31.3	16.15	-3.28333	16.15	-3.96667	664	80	34	27.3158	231	112	231	125
LIT7	Lithuania	54.6401	23.9624	-0.01	0.142535	0.00143	5038	160	Yes	6.67083	8.00833	25.4233	807.759	21.5	-10	31.5	16.5333	-2.53333	16.5333	-3.2	611	82	27	30.4493	219	99	219	112
NOR1	NOR-ALT	69.9166	23.0001	-0.13	0.627579	0.00019	479	37	Yes	0.766667	6.3	22.2615	801.066	15.9	-12.4	28.3	10.35	-4.91667	11.25	-8.41667	445	55	24	26.0535	151	78	144	99
NOR10	NOR-ALT	70.1848	23.3726	-0.22	0.591777	0.00021	400	26	Yes	0.270833	5.90833	23.4458	714.004	14.1	-11.1	25.2	5.23333	2.36667	10.1667	-7.01667	599	65	38	16.1838	174	121	155	152
NOR105	NOR-SE	59.3818	10.6901	0.83	0.691176	0.00017	434	14	Yes	6.7125	7.20833	27.5127	718.828	19.7	-6.5	26.2	7	1.31667	15.8833	-1.75	796	98	42	25.8738	272	148	201	168
NOR106	NOR-SW	59.5913	5.1946	0.75	0.720512	0.00023	835	16	Yes	7.71667	4	24.8447	444.549	16.1	0	16.1	6.21667	8.68333	13.2833	2.68333	1928	233	85	35.0855	692	272	495	469
NOR107	NOR-SE	59.0325	10.1701	0.36	0.388708	0.0009	1450	28	Yes	7.49583	5.50833	22.3009	727.716	19.8	-4.9	24.7	7.75	11.2167	16.7333	-1.11667	913	115	46	30.9402	331	157	215	203
NOR108	NOR-SE	58.9309	9.59586	0.8	0.684143	0.0002	625	16	Yes	NA	NA	NA	NA	NA	NA	NA	NA	NA	NA	NA	NA	NA	NA	NA	NA	NA	NA	NA
NOR11	NOR-TRO	69.5248	18.3752	0.7	0.648023	0.00026	450	29	Yes	1.83333	5.06667	20.9366	668.095	14.1	-10.1	24.2	-1.4	4.43333	10.5667	-5.66667	927	119	43	28.1473	298	148	188	269
NOR111	NOR-SE	59.262	10.4682	0.09	0.213384	0.00126	3812	43	Yes	7.875	5.43333	23.5209	645.616	19	-4.1	23.1	8.76667	2.15	16.1333	0.483333	721	91	38	28.7096	256	129	178	145
NOR112	NOR-SE	58.9323	9.53672	0.71	0.616134	0.00033	734	19	Yes	7.7125	6.30833	25.8538	683.311	19.7	-4.7	24.4	8.28333	2.3	16.4167	-0.216667	964	122	50	29.8478	346	170	235	206
NOR117	NOR-SE	58.783	9.2872	0.49	0.461752	0.00067	1046	19	Yes	7.1125	6.35833	26.0587	680.208	19.1	-5.3	24.4	7.63333	10.2	15.7167	-0.9	1082	137	56	29.4432	385	188	252	243
NOR118	NOR-LOF	68.7719	16.1878	0.66	0.579513	0.00038	840	4	No	3.86667	5.06667	26.1168	547.006	14.3	-5.1	19.4	0.85	9.13333	11.0333	-2.06667	1381	190	64	31.9834	480	220	245	409
NOR119	NOR-SE	59.0277	9.8772	0.62	0.538151	0.00047	890	17	Yes	7.125	5.6	23.2365	695.422	19	-5.1	24.1	7.6	10.25	15.9833	-1.08333	1027	127	54	28.8653	365	185	242	228
NOR12	NOR-TRO	69.522	18.1593	0.84	0.748282	0.00012	259	39	Yes	NA	NA	NA	NA	NA	NA	NA	NA	NA	NA	NA	NA	NA	NA	NA	NA	NA	NA	NA
NOR120	NOR-SE	58.4949	8.85699	0.2	0.297989	0.0011	2554	34	Yes	7.16667	6.76667	27.8464	664.931	19.1	-5.2	24.3	7.68333	10.2667	15.5667	-0.683333	980	130	47	33.1137	365	165	215	225
NOR121	NOR-SW	59.7914	5.52273	0.73	0.694899	0.00025	686	11	Yes	NA	NA	NA	NA	NA	NA	NA	NA	NA	NA	NA	NA	NA	NA	NA	NA	NA	NA	NA
NOR122	NOR-SW	59.7725	5.45372	0.73	0.718819	0.00024	680	8	Yes	7.36667	5.88333	31.2943	491.816	16.6	-2.2	18.8	5.11667	9.16667	13.6667	1.83333	2328	286	105	34.5121	829	331	446	682
NOR123	NOR-SE	59.0433	9.68964	0.51	0.432336	0.00065	1049	19	Yes	7.51667	6.16667	24.7657	703.554	19.8	-5.1	24.9	7.95	2.26667	16.5667	-0.7	967	122	49	30.2305	349	169	234	206
NOR127	NOR-CE	63.3419	10.5759	0.65	0.597793	0.00044	672	6	Yes	5.025	6.31667	28.3259	596.994	16.2	-6.1	22.3	9.28333	3.78333	12.7333	-1.76667	915	104	51	22.8929	286	161	251	230
NOR13	NOR-KOF	69.5359	20.3805	-0.22	0.614763	0.00017	374	48	Yes	3.3375	5.44167	23.7627	634.39	16.3	-6.6	22.9	7.51667	1.5	12.1	-3.26667	527	59	25	26.299	167	85	151	133
NOR130	NOR-LOF	67.3373	15.5645	0.4	0.431851	0.00077	1489	7	No	3.30417	5.74167	23.9236	684.05	15.9	-8.1	24	-0.533333	6.28333	12.3333	-4.26667	1429	202	66	33.0698	488	212	269	419
NOR131	NOR-SE	59.2075	10.931	0.9	0.826082	0.0001	306	8	Yes	6.95833	6.71667	26.1349	711.148	19.4	-6.3	25.7	7.33333	1.6	15.9833	-1.38333	780	93	43	24.2854	262	147	195	172
NOR133	NOR-SE	59.1683	10.4526	0.57	0.528126	0.00055	833	11	Yes	7.575	5.98333	24.4218	688.128	19.5	-5	24.5	8.08333	2.03333	16.3167	-0.35	745	96	39	30.2925	270	131	182	156
NOR134	NOR-SE	59.2462	10.405	0.53	0.476255	0.00063	1088	13	Yes	7.0125	5.80833	23.1408	735.231	19.2	-5.9	25.1	7.3	1.65	16.3	-1.73333	816	104	42	29.8424	293	144	203	169
NOR137	NOR-CW	63.3338	8.4582	0.88	0.74319	0.00012	372	7	Yes	6.75833	4.85	27.7143	471.125	15.6	-1.9	17.5	4.46667	8.15	12.7833	1.5	1190	145	49	31.8895	406	180	242	350
NOR138	NOR-CE	63.7617	11.6024	0.8	0.670755	0.00023	640	5	Yes	5.67917	6.44167	25.7667	689.455	18.3	-6.7	25	10.35	4.61667	14.5667	-2.2	1087	120	60	22.6826	333	189	272	298
NOR139	NOR-CE	63.8058	11.5599	0.66	0.567296	0.00042	895	5	Yes	5.68333	6.31667	25.7823	680.943	18.1	-6.4	24.5	10.15	4.91667	14.4	-2.16667	1095	122	59	22.9028	336	192	270	303
NOR14	NOR-KOF	69.5274	20.3724	-0.26	0.589297	0.00018	408	59	Yes	3.4	5.4	23.6842	632.031	16.3	-6.5	22.8	7.58333	1.55	12.15	-3.15	523	59	24	27.3952	167	82	150	133
NOR141	NOR-SE	59.1493	11.1254	0.67	0.558947	0.00042	820	7	Yes	NA	NA	NA	NA	NA	NA	NA	NA	NA	NA	NA	NA	NA	NA	NA	NA	NA	NA	NA
NOR143	NOR-CE	63.903	11.3018	0.54	0.520254	0.0006	972	12	Yes	5.6125	5.875	25.4329	640.771	17.5	-5.6	23.1	5.6	4.58333	13.9333	-1.66667	1186	133	62	24.9773	369	206	269	342
NOR144	NOR-CE	64.143	11.2764	0.52	0.519961	0.00062	958	14	Yes	5.26667	5.43333	23.8304	654.458	16.7	-6.1	22.8	1.28333	8.4	13.7	-2.15	1235	140	60	27.2598	395	206	251	372
NOR147	NOR-CW	62.914	8.18485	0.83	0.704596	0.00017	456	6	Yes	6.47917	5.19167	27.6152	523.526	16.1	-2.7	18.8	3.61667	8.58333	13.0667	0.383333	1305	160	57	29.9844	437	201	254	399
NOR148	NOR-CW	62.8904	8.5369	0.26	0.374774	0.001	1725	14	Yes	NA	NA	NA	NA	NA	NA	NA	NA	NA	NA	NA	NA	NA	NA	NA	NA	NA	NA	NA
NOR15	NOR-KOF	69.4783	20.8875	-0.12	0.666612	0.00013	702	92	Yes	2.1125	6.45833	24.0983	757.628	17	-9.8	26.8	11.3	-3.46667	11.9333	-6.48333	461	60	24	30.0855	159	75	148	104
NOR150	NOR-SW	58.9191	5.99499	0.13	0.334743	0.00086	1992	65	Yes	7.425	6.03333	30.4714	526.63	17	-2.8	19.8	4.98333	9.51667	14.0167	1.36667	1674	204	70	34.6595	597	232	333	500
NOR151	NOR-SW	59.4716	6.25971	0.62	0.630259	0.00038	711	16	Yes	6.15833	5.86667	29.4807	533.734	15.9	-4	19.9	3.48333	8.5	12.9	0.0166667	2456	318	99	37.0786	884	323	451	786
NOR153	NOR-CW	62.2865	6.95902	0.8	0.654731	0.00021	622	8	Yes	6.70417	5.675	30.5108	490.971	16	-2.6	18.6	3.81667	8.83333	12.8333	1	1514	189	58	34.2735	525	219	268	477
NOR155	NOR-LOF	68.591	14.8677	0.61	0.565068	0.00049	901	5	No	4.5875	4.70833	25.5888	513.372	14.6	-3.8	18.4	2.15	9.4	11.3333	-0.9	1271	169	62	29.8672	434	210	231	373
NOR156	NOR-CW	62.7346	7.0793	0.44	0.474037	0.00077	1380	30	Yes	6.60417	5.80833	30.2517	514.585	16.4	-2.8	19.2	7.05	8.65	13.25	0.65	1821	212	81	30.6037	607	283	350	530
NOR158	NOR-SE	59.3254	10.6853	0.8	0.659207	0.00021	692	7	Yes	7.21667	6.36667	25.672	682.899	19.4	-5.4	24.8	7.66667	1.65	16	-0.616667	767	95	40	26.4901	264	141	192	164
NOR16	NOR-KOF	69.4451	20.949	-0.21	0.598985	0.0002	377	69	Yes	1.57083	6.625	25.2863	726.087	16	-10.2	26.2	10.3833	-3.86667	11.1167	-6.55	470	64	24	31.2371	164	75	157	105
NOR162	NOR-SE	59.3829	10.6529	0.78	0.618378	0.00025	799	10	Yes	6.90833	7.06667	27.1795	712.141	19.9	-6.1	26	7.15	1.5	16.0333	-1.4	781	97	41	26.6078	269	143	197	165
NOR163	NOR-CE	63.4461	11.3497	0.73	0.625849	0.00032	793	5	Yes	3.83333	7.21667	27.8636	688.2	16.4	-9.5	25.9	8.5	2.68333	12.7333	-3.95	1164	131	67	22.4532	364	205	322	297
NOR164	NOR-CW	63.6926	10.2879	0.65	0.587649	0.00045	809	5	Yes	4.77083	6.10833	28.5436	575.813	15.3	-6.1	21.4	5.05	7.18333	12.2167	-1.56667	1473	166	76	25.2432	465	261	318	423
NOR17	NOR-KOF	69.4256	20.9715	-0.24	0.600862	0.00024	458	56	Yes	1	6.53333	25.6209	709.545	15	-10.5	25.5	9.66667	-4.43333	10.3667	-6.83333	497	69	26	31.0733	174	81	169	110
NOR172	NOR-SE	58.6469	9.1179	0.41	0.38451	0.00078	1214	18	Yes	7.5	6.61667	27.3416	668.101	19.4	-4.8	24.2	8.05	10.5333	15.95	-0.3	932	122	48	31.449	339	161	218	204
NOR174	NOR-CE	63.1324	10.3262	0.74	0.615765	0.00029	934	6	Yes	4.74583	6.90833	30.4332	596	15.8	-6.9	22.7	11.6333	4.06667	12.35	-2.2	823	90	48	22.8339	259	146	240	200
NOR176	NOR-SW	59.1406	6.0383	0.28	0.479235	0.00076	1202	50	Yes	NA	NA	NA	NA	NA	NA	NA	NA	NA	NA	NA	NA	NA	NA	NA	NA	NA	NA	NA
NOR177	NOR-LOF	68.8016	17.2212	0.48	0.506209	0.00065	902	5	Yes	2.27083	5.45833	24.4768	617.508	13.7	-8.6	22.3	-0.933333	4.51667	10.45	-4.46667	995	124	52	26.5417	321	162	213	288
NOR18	NOR-ALT	69.9023	21.8917	NA	0.656146	0.00025	NA	NA	No	2.7375	4.44167	22.2083	566.597	13.5	-6.5	20	9.83333	0.566667	10.4167	-3.13333	502	55	29	22.8493	156	91	143	124
NOR19	NOR-ALT	70.0301	22.0653	-0.01	0.667411	0.00022	441	3	Yes	2.04167	5.81667	23.8388	688.228	15.4	-9	24.4	7.01667	0.0833333	11.1833	-5.4	481	56	27	23.3113	152	89	133	119
NOR2	NOR-ALT	69.9395	23.0964	0.34	0.76856	0.00039	400	4	Yes	1.475	6.08333	21.8041	791.671	16.3	-11.6	27.9	10.9333	-0.133333	11.9	-7.56667	424	50	21	27.1027	140	69	131	101
NOR20	NOR-ALT	70.0227	22.0173	-0.17	0.622239	0.00019	326	4	Yes	NA	NA	NA	NA	NA	NA	NA	NA	NA	NA	NA	NA	NA	NA	NA	NA	NA	NA	NA
NOR21	NOR-POR	70.1671	24.7561	0.47	0.58548	0.0002	1010	8	No	-0.1625	7.825	25.6557	825.908	16.2	-14.3	30.5	9.9	-2.11667	10.8333	-9.36667	506	55	31	20.384	161	96	152	114
NOR22	NOR-POR	69.8537	25.051	0.47	0.606756	0.00017	769	6	No	-0.858333	8.18333	24.2829	928.407	16.7	-17	33.7	9.88333	-7.08333	11.0833	-11.85	453	60	26	32.5151	166	79	160	83
NOR24	NOR-CE	64.5	11.58	0.69	0.589048	0.00037	741	1	Yes	4.85833	4.55	21.6667	626.777	15.6	-5.4	21	5	7.63333	13.0167	-2.26667	1375	156	71	24.0515	430	247	310	387
NOR27	NOR-TRO	69.6946	18.7328	0.79	0.762503	0.00013	536	46	Yes	1.99167	4.9	22.1719	619.699	13.5	-8.6	22.1	-1.11667	4.28333	10.25	-4.75	1017	128	50	26.1954	329	172	203	296
NOR28	NOR-TRO	69.6917	18.7032	-0.2	0.36227	0.00109	1926	13	No	2.45417	4.89167	23.1833	600.948	13.8	-7.3	21.1	-0.75	4.61667	10.55	-3.95	1004	128	48	27.5171	329	166	199	296
NOR29	NOR-TRO	69.5303	18.3808	0.77	0.748782	0.00017	424	34	Yes	1.83333	5.06667	20.9366	668.095	14.1	-10.1	24.2	-1.4	4.43333	10.5667	-5.66667	927	119	43	28.1473	298	148	188	269
NOR3	NOR-ALT	69.9396	23.0971	-0.1	0.630812	0.0002	449	39	Yes	1.475	6.08333	21.8041	791.671	16.3	-11.6	27.9	10.9333	-0.133333	11.9	-7.56667	424	50	21	27.1027	140	69	131	101
NOR30	NOR-TRO	69.7839	18.5389	-1.28	0.0194172	0.00209	211336	12	No	2.12083	4.20833	23.2505	538.561	12.3	-5.8	18.1	-1.26667	3.71667	9.43333	-3.21667	990	123	48	27.9956	323	159	204	295
NOR5	NOR-ALT	70.0226	23.5595	-0.06	0.645091	0.00022	486	40	Yes	-0.183333	7.06667	23.7935	845.994	16.2	-13.5	29.7	10.05	-2.15	11.1167	-9.66667	508	53	30	20.5309	155	94	141	127
NOR6	NOR-ALT	70.0265	23.4942	-0.14	0.607605	0.00032	490	24	Yes	0.1875	7.225	23.9238	855.878	16.7	-13.5	30.2	6.15	-1.68333	11.5667	-9.51667	486	52	29	20.3818	148	92	133	122
NOR7	NOR-ALT	70.0273	23.3874	-0.12	0.620912	0.00018	387	40	Yes	0.608333	7.23333	24.6032	828.369	16.6	-12.8	29.4	10.65	-1.41667	11.6667	-8.65	458	49	27	20.5364	139	87	127	114
NOR8	NOR-ALT	70.0324	23.4012	-0.25	0.575279	0.00023	501	24	Yes	0.479167	7.24167	24.548	832.432	16.5	-13	29.5	10.5667	-1.53333	11.6	-8.85	461	49	26	21.0449	140	85	129	116
NOR9	NOR-ALT	70.1585	23.2781	0.02	0.67152	0.00027	NA	NA	No	NA	NA	NA	NA	NA	NA	NA	NA	NA	NA	NA	NA	NA	NA	NA	NA	NA	NA	NA
POR2	IBE-S	38.7984	-9.38811	0.86	0.804997	8e-05	285	10	No	14.9792	7.275	44.0909	335.434	22.9	6.4	16.5	11.75	18.9	19.2333	10.9833	767	118	9	59.2125	332	44	51	315
POR3	IBE-S	38.8	-9.38333	0.84	0.731967	0.00015	281	10	No	15.1292	7.675	44.1092	350.12	23.5	6.1	17.4	11.75	19.2833	19.6167	11	765	118	9	59.3052	331	44	50	314
ROM1	Romania	46.7773	23.559	NA	0.124599	0.00137	7532	564	No	NA	NA	NA	NA	NA	NA	NA	NA	NA	NA	NA	NA	NA	NA	NA	NA	NA	NA	NA
RUS10	RUS-NW	62.268	33.982	0.55	0.495055	0.00046	877	1	No	2.45833	7.3	21.5339	957.444	18.6	-15.3	33.9	14.5833	-3.93333	14.5833	-9.31667	607	84	27	35.3179	220	92	220	108
RUS100	RUS-SIB	52.287	104.305	NA	0.57891	0.00019	445	2	No	1.05833	11.5333	24.8563	1272.32	22.6	-23.8	46.4	16.3833	-12.6833	16.3833	-15.0167	443	106	7	87.1198	259	29	259	32
RUS2	RUS-SIB	51.9422	85.9719	NA	0.555941	0.00033	743	3	No	2.99167	12.9333	28.1159	1238.48	25.1	-20.9	46	17.8	-10.8667	17.8	-12.2833	691	104	21	52.3117	290	63	290	77
RUS6	RUS-SIB	NA	NA	NA	0.453043	0.00051	1788	6	No	NA	NA	NA	NA	NA	NA	NA	NA	NA	NA	NA	NA	NA	NA	NA	NA	NA	NA	NA
RUS7	RUS-NW	58.3702	42.4087	0.65	0.568002	0.00036	682	6	No	3.17917	8.40833	21.5598	1062.26	21.6	-17.4	39	16.2	-3.15	16.2	-10.0667	605	73	28	29.9063	203	93	203	112
RUS8	RUS-NW	58.3917	42.585	0.6	0.515608	0.00042	783	8	No	3.1625	8.325	21.5116	1055.74	21.4	-17.3	38.7	16.0667	-3.18333	16.0667	-10.0167	604	75	27	31.106	206	92	206	109
RUS9	RUS-NW	58.514	41.494	0.35	0.380641	0.00063	1061	13	No	3.275	8.66667	22.1654	1050.19	22	-17.1	39.1	16.1833	-2.95	16.1833	-9.76667	605	75	30	30.4758	212	96	212	110
SUI1	Switzerland	46.1905	7.54492	NA	0.259688	0.00115	3869	4	No	-0.425	5.73333	26.1796	592.301	11.4	-10.5	21.9	-5.3	7.38333	7.38333	-6.8	1350	131	92	10.7743	372	285	285	351
UK1	Britain	57.8954	-5.1613	0.81	0.66342	0.00016	366	37	Yes	8.35833	6.05	37.5776	379.059	16.5	0.4	16.1	6.43333	9.51667	13.1	3.83333	1850	220	87	31.4871	631	286	419	550
UK10	Britain	51.4845	-1.02614	0.22	0.380105	0.00089	2134	33	Yes	10.1042	7.55833	37.7917	467.598	19.9	-0.1	20	5.68333	6.46667	16.1667	4.8	697	72	42	16.8243	211	151	152	189
UK11	Britain	54.7331	-3.2105	0.07	0.286565	0.00129	2723	59	Yes	8.13333	6.96667	38.9199	412.637	16.9	-1	17.9	4.15	9.56667	13.3833	3.33333	1280	143	72	25.1768	418	221	258	388
UK12	Britain	50.2451	-3.77663	0.89	0.779406	0.00013	272	14	Yes	10.6875	6.04167	37.0654	381.451	19	2.7	16.3	7.4	13.8667	15.6	6.48333	954	120	45	31.6643	337	154	185	326
UK13	Britain	54.4666	-3.01658	0.9	0.810167	8e-05	264	14	Yes	7.75	7.3	37.8238	437.046	17.1	-2.2	19.3	5.46667	9.46667	13.3	2.63333	1642	183	93	25.6766	539	286	323	487
UK2	Britain	54.6014	-3.3197	0.17	0.362423	0.00104	1746	33	Yes	8.35	7.05	38.9503	416.353	17.1	-1	18.1	6.18333	9.9	13.6333	3.45	1245	138	71	24.8914	405	218	252	372
UK3	Britain	54.7261	-3.2176	0.53	0.484235	0.00086	912	14	Yes	8.0875	6.94167	38.9981	410.632	16.8	-1	17.8	4.15	9.46667	13.3333	3.35	1310	147	73	25.4685	430	226	263	399
UK4	Britain	51.8757	-4.9392	0.92	0.872833	8e-05	236	13	Yes	10.1625	6.175	38.354	366.712	18.3	2.2	16.1	8.85	10.7333	14.95	6.11667	998	114	59	23.3968	328	188	229	253
UK6	Britain	57.5667	-3.8833	0.82	0.725826	0.0003	479	35	Yes	8.4625	6.475	38.5417	394.814	17	0.2	16.8	9.01667	9.66667	13.5	3.95	661	67	37	17.5769	193	131	163	169
UK7	Britain	54.5654	-3.13671	0.61	0.554287	0.00076	1016	17	Yes	8.10417	7.60833	39.4214	437.537	17.5	-1.8	19.3	5.86667	9.76667	13.6167	2.98333	1328	146	78	24.2027	431	236	268	390
UK9	Britain	51.4845	-1.0261	0.35	0.408863	0.00099	1660	46	Yes	10.1042	7.55833	37.7917	467.598	19.9	-0.1	20	5.68333	6.46667	16.1667	4.8	697	72	42	16.8243	211	151	152	189
Fis=Regional inbreeding coefficient
FROH_50kb=Genomic inbreeding coefficient
median_Ne=median present effective population size
count=How many times present effective population size (either im_N1 or im_N2) has been estimated for each sample across all MSMC-IM runs
wc2.0_bio_30s_01.tif	Annual Mean Temperature
wc2.0_bio_30s_02.tif	Mean Diurnal Range (Mean of monthly (max temp - min temp))
wc2.0_bio_30s_03.tif	Isothermality (BIO2/BIO7 × 100)
wc2.0_bio_30s_04.tif	Temperature Seasonality (standard deviation ×100)
wc2.0_bio_30s_05.tif	Max Temperature of Warmest Month
wc2.0_bio_30s_06.tif	Min Temperature of Coldest Month
wc2.0_bio_30s_07.tif	Temperature Annual Range (BIO5–BIO6)
wc2.0_bio_30s_08.tif	Mean Temperature of Wettest Quarter
wc2.0_bio_30s_09.tif	Mean Temperature of Driest Quarter
wc2.0_bio_30s_10.tif	Mean Temperature of Warmest Quarter
wc2.0_bio_30s_11.tif	Mean Temperature of Coldest Quarter
wc2.0_bio_30s_12.tif	Annual Precipitation
wc2.0_bio_30s_13.tif	Precipitation of Wettest Month
wc2.0_bio_30s_14.tif	Precipitation of Driest Month
wc2.0_bio_30s_15.tif	Precipitation Seasonality (Coefficient of Variation)
wc2.0_bio_30s_16.tif	Precipitation of Wettest Quarter
wc2.0_bio_30s_17.tif	Precipitation of Driest Quarter
wc2.0_bio_30s_18.tif	Precipitation of Warmest Quarter
wc2.0_bio_30s_19.tif	Precipitation of Coldest Quarter

## Sheet: admixture-proportions Fig. 1D
Accession	K1_eastern	K2_western	Region	pie chart	Note
AU1	0.999990	0.000010	Austria	No
CRO1	0.555666	0.444334	Croatia	Yes
CRO2	0.496862	0.503138	Croatia	Yes
CRO3	0.559558	0.440442	Croatia	Yes
CRO4	0.530647	0.469353	Croatia	Yes
CRO5	0.569946	0.430054	Croatia	Yes
CZ1	0.720221	0.279779	Czechia	Yes	individual pie
DK1	0.615300	0.384700	Denmark	Yes	individual pie
DK162	0.000010	0.999990	Denmark	No
ES1	0.000010	0.999990	Iberia	Yes
ES10	0.000010	0.999990	Iberia	Yes
ES11	0.000010	0.999990	Iberia	Yes
ES12	0.000010	0.999990	Iberia	Yes
ES13	0.019487	0.980513	Iberia	Yes
ES14	0.000010	0.999990	Iberia	Yes
ES15	0.000010	0.999990	Iberia	Yes
ES18	0.000010	0.999990	Iberia	Yes
ES19	0.000010	0.999990	Iberia	Yes
ES2	0.000010	0.999990	Iberia	Yes
ES20	0.000010	0.999990	Iberia	Yes
ES21	0.470945	0.529055	Iberia	No	hybrid excluded
ES3	0.059958	0.940042	Iberia	No	hybrid excluded
ES4	0.000010	0.999990	Iberia	Yes
ES5	0.000010	0.999990	Iberia	Yes
ES6	0.000010	0.999990	Iberia	Yes
ES7	0.000010	0.999990	Iberia	Yes
ES8	0.000010	0.999990	Iberia	Yes
ES9	0.000010	0.999990	Iberia	Yes
FIN1	0.999990	0.000010	Finland	Yes
FIN10	0.999990	0.000010	Finland	Yes
FIN11	0.999990	0.000010	Finland	Yes
FIN12	0.995179	0.004821	Finland	Yes
FIN13	0.996056	0.003944	Finland	Yes
FIN2	0.999990	0.000010	Finland	Yes
FIN25	0.999990	0.000010	Finland	Yes
FIN28	0.999990	0.000010	Finland	Yes
FIN29	0.999990	0.000010	Finland	Yes
FIN3	0.999990	0.000010	Finland	Yes
FIN39	0.999990	0.000010	Finland	Yes
FIN40	0.999990	0.000010	Finland	Yes
FIN41	0.999990	0.000010	Finland	Yes
FIN5	0.999990	0.000010	Finland	Yes
FIN50	0.999990	0.000010	Finland	Yes
FIN51	0.999990	0.000010	Finland	Yes
FIN53	0.999990	0.000010	Finland	Yes
FIN55	0.999990	0.000010	Finland	Yes
FIN56	0.999990	0.000010	Finland	Yes
FIN6	0.999990	0.000010	Finland	Yes
FIN7	0.999990	0.000010	Finland	Yes
FIN8	0.999990	0.000010	Finland	Yes
FR1	0.026014	0.973986	France (Corsica)	Yes	individual pie
FR2	0.061802	0.938198	France	Yes
FR3	0.167568	0.832432	France	Yes
FR4	0.108855	0.891145	France	Yes
GER1	0.299563	0.700437	Germany	No
GER10	0.152374	0.847626	Germany	Yes	individual pie
GER100	0.120589	0.879411	Germany	Yes	individual pie
GER11	0.152647	0.847353	Germany	No
GER12	0.282827	0.717173	Germany	No
GER13	0.265058	0.734942	Germany	No
GER2	0.357224	0.642776	Germany	No
GER3	0.459114	0.540886	Germany	No
GER4	0.492487	0.507513	Germany	Yes	individual pie
GER5	0.361331	0.638669	Germany	Yes	individual pie
GER6	0.243456	0.756544	Germany	No
GER7	0.582528	0.417472	Germany	Yes	individual pie
GER9	0.033437	0.966563	Germany	Yes	individual pie
ICE1	0.000010	0.999990	Iceland	Yes
ICE10	0.000010	0.999990	Iceland	Yes
ICE11	0.000010	0.999990	Iceland	Yes
ICE12	0.000010	0.999990	Iceland	Yes
ICE14	0.000010	0.999990	Iceland	Yes
ICE15	0.222583	0.777417	Iceland	Yes
ICE16	0.000010	0.999990	Iceland	Yes
ICE17	0.000010	0.999990	Iceland	Yes
ICE18	0.000010	0.999990	Iceland	Yes
ICE19	0.000010	0.999990	Iceland	Yes
ICE2	0.097680	0.902320	Iceland	Yes
ICE3	0.065910	0.934090	Iceland	Yes
ICE4	0.224013	0.775987	Iceland	Yes
ICE5	0.008558	0.991442	Iceland	Yes
ICE6	0.139856	0.860144	Iceland	Yes
ICE7	0.000010	0.999990	Iceland	Yes
ICE8	0.033022	0.966978	Iceland	Yes
ICE9	0.000010	0.999990	Iceland	Yes
IT1	0.070438	0.929562	Italy	Yes
IT10	0.153362	0.846638	Italy	Yes
IT11	0.097799	0.902201	Italy	Yes
IT12	0.133980	0.866020	Italy	Yes
IT13	0.075761	0.924239	Italy	Yes
IT14	0.076114	0.923886	Italy	Yes
IT15	0.039230	0.960770	Italy	Yes
IT16	0.025516	0.974484	Italy	Yes
IT17	0.021509	0.978491	Italy	Yes
IT18	0.167129	0.832871	Italy	Yes
IT19	0.338423	0.661577	Italy	Yes
IT2	0.131635	0.868365	Italy	Yes
IT20	0.114270	0.885730	Italy	Yes
IT21	0.104507	0.895493	Italy	Yes
IT22	0.179627	0.820373	Italy	Yes
IT23	0.098467	0.901533	Italy	Yes
IT24	0.103228	0.896772	Italy	Yes
IT3	0.088748	0.911252	Italy	Yes
IT4	0.109630	0.890370	Italy	Yes
IT6	0.118663	0.881337	Italy	Yes
IT7	0.139754	0.860246	Italy	Yes
IT8	0.088507	0.911493	Italy	Yes
IT9	0.127177	0.872823	Italy	Yes
LIT1	0.970783	0.029217	Lithuania	Yes
LIT2	0.983634	0.016366	Lithuania	Yes
LIT3	0.950957	0.049043	Lithuania	Yes
LIT4	0.970987	0.029013	Lithuania	Yes
LIT5	0.999990	0.000010	Lithuania	Yes
LIT6	0.999990	0.000010	Lithuania	Yes
LIT7	0.949604	0.050396	Lithuania	Yes
NOR1	0.999990	0.000010	NOR-ALT	Yes
NOR10	0.999990	0.000010	NOR-ALT	Yes
NOR105	0.857630	0.142370	NOR-SE	Yes
NOR106	0.162368	0.837632	NOR-SW	Yes
NOR107	0.633092	0.366908	NOR-SE	Yes
NOR108	0.673789	0.326211	NOR-SE	Yes
NOR11	0.389649	0.610351	NOR-TRO	Yes
NOR111	0.761517	0.238483	NOR-SE	Yes
NOR112	0.735352	0.264648	NOR-SE	Yes
NOR117	0.628172	0.371828	NOR-SE	Yes
NOR118	0.494110	0.505890	NOR-LOF	Yes
NOR119	0.639842	0.360158	NOR-SE	Yes
NOR12	0.088979	0.911021	NOR-TRO	Yes
NOR120	0.537813	0.462187	NOR-SE	Yes
NOR121	0.323843	0.676157	NOR-SW	Yes
NOR122	0.223389	0.776611	NOR-SW	Yes
NOR123	0.756703	0.243297	NOR-SE	Yes
NOR127	0.473970	0.526030	NOR-CE	Yes
NOR13	0.999990	0.000010	NOR-KÅF	Yes
NOR130	0.488778	0.511222	NOR-LOF	Yes
NOR131	0.170476	0.829524	NOR-SE	Yes
NOR133	0.740985	0.259015	NOR-SE	Yes
NOR134	0.756854	0.243146	NOR-SE	Yes
NOR137	0.178516	0.821484	NOR-CW	Yes
NOR138	0.550114	0.449886	NOR-CE	Yes
NOR139	0.546676	0.453324	NOR-CE	Yes
NOR14	0.999990	0.000010	NOR-KÅF	Yes
NOR141	0.827915	0.172085	NOR-SE	Yes
NOR143	0.557926	0.442074	NOR-CE	Yes
NOR144	0.386142	0.613858	NOR-CE	Yes
NOR147	0.256141	0.743859	NOR-CW	Yes
NOR148	0.371568	0.628432	NOR-CW	Yes
NOR15	0.999990	0.000010	NOR-KÅF	Yes
NOR150	0.238130	0.761870	NOR-SW	Yes
NOR151	0.243463	0.756537	NOR-SW	Yes
NOR153	0.307051	0.692949	NOR-CW	Yes
NOR155	0.400107	0.599893	NOR-LOF	Yes
NOR156	0.153377	0.846623	NOR-CW	Yes
NOR158	0.796817	0.203183	NOR-SE	Yes
NOR16	0.999990	0.000010	NOR-KÅF	Yes
NOR162	0.832508	0.167492	NOR-SE	Yes
NOR163	0.483738	0.516262	NOR-CE	Yes
NOR164	0.301893	0.698107	NOR-CW	Yes
NOR17	0.999990	0.000010	NOR-KÅF	Yes
NOR172	0.536670	0.463330	NOR-SE	Yes
NOR174	0.579634	0.420366	NOR-CE	Yes
NOR176	0.241701	0.758299	NOR-SW	Yes
NOR177	0.459099	0.540901	NOR-LOF	Yes
NOR18	0.999990	0.000010	NOR-ALT	Yes
NOR19	0.999990	0.000010	NOR-ALT	Yes
NOR2	0.999990	0.000010	NOR-ALT	Yes
NOR20	0.999990	0.000010	NOR-ALT	Yes
NOR21	0.999990	0.000010	NOR-POR	Yes
NOR22	0.999990	0.000010	NOR-POR	Yes
NOR24	0.520316	0.479684	NOR-CE	Yes
NOR27	0.043533	0.956467	NOR-TRO	Yes
NOR28	0.269308	0.730692	NOR-TRO	Yes
NOR29	0.280054	0.719946	NOR-TRO	Yes
NOR3	0.999990	0.000010	NOR-ALT	Yes
NOR30	0.423798	0.576202	NOR-TRO	Yes
NOR5	0.999990	0.000010	NOR-ALT	Yes
NOR6	0.999990	0.000010	NOR-ALT	Yes
NOR7	0.999990	0.000010	NOR-ALT	Yes
NOR8	0.999990	0.000010	NOR-ALT	Yes
NOR9	0.999990	0.000010	NOR-ALT	Yes
POR2	0.000010	0.999990	Iberia	Yes
POR3	0.000010	0.999990	Iberia	Yes
ROM1	0.822082	0.177918	Romania	Yes	individual pie
RUS10	0.999990	0.000010	Karelia	No
RUS7	0.999990	0.000010	Russia	Yes
RUS8	0.999990	0.000010	Russia	Yes
RUS9	0.999990	0.000010	Russia	Yes
SUI1	0.188585	0.811415	Switzerland	No
UK1	0.101734	0.898266	Britain	Yes
UK10	0.180682	0.819318	Britain	Yes
UK11	0.255646	0.744354	Britain	Yes
UK12	0.030551	0.969449	Britain	Yes
UK13	0.193828	0.806172	Britain	Yes
UK2	0.229817	0.770183	Britain	Yes
UK3	0.288078	0.711922	Britain	Yes
UK4	0.070656	0.929344	Britain	Yes
UK6	0.223920	0.776080	Britain	Yes
UK7	0.183232	0.816768	Britain	Yes
UK9	0.172233	0.827767	Britain	Yes
Admixture proportions shown in Figure 1D

## Sheet: admixture_env-correlations
Variable	Correlation	P_value	P_FDR	P_Bonferroni
wc2.0_bio_30s_04.tif	0.757535321897222	6.4070034280383e-36	1.21733065132728e-34	1.21733065132728e-34
wc2.0_bio_30s_03.tif	-0.750212164637947	6.80556201475831e-35	6.4652839140204e-34	1.29305678280408e-33
wc2.0_bio_30s_06.tif	-0.728951423727357	4.17406928920801e-32	2.64357721649841e-31	7.93073164949522e-31
wc2.0_bio_30s_11.tif	-0.690919150551809	1.00213941908392e-27	4.76016224064863e-27	1.90406489625945e-26
wc2.0_bio_30s_07.tif	0.619359089267388	5.57890053652977e-21	2.11998220388131e-20	1.05999110194066e-19
wc2.0_bio_30s_09.tif	-0.525729774074975	1.30793200496172e-14	4.14178468237878e-14	2.48507080942727e-13
wc2.0_bio_30s_01.tif	-0.438216426411092	3.96375523971409e-10	1.07587642220811e-09	7.53113495545678e-09
wc2.0_bio_30s_19.tif	-0.350712948470318	9.21861426046143e-07	2.18942088685959e-06	1.75153670948767e-05
wc2.0_bio_30s_12.tif	-0.314442128351239	1.23739036082096e-05	2.61226853951092e-05	0.000235104168555983
wc2.0_bio_30s_16.tif	-0.291456036552577	5.43439417755882e-05	0.000103253489373618	0.00103253489373618
wc2.0_bio_30s_13.tif	-0.276369460331652	0.000134315475032619	0.000231999456874524	0.00255199402561976
wc2.0_bio_30s_17.tif	-0.252339510794622	0.000511512903509845	0.000809895430557255	0.00971874516668706
wc2.0_bio_30s_14.tif	-0.236698430312742	0.00114305129827787	0.00167061343594458	0.0217179746672795
wc2.0_bio_30s_08.tif	0.212347329335314	0.00370992495403984	0.00503489815191121	0.070488574126757
wc2.0_bio_30s_18.tif	-0.0732700588758564	0.320285882390974	0.405695451028568	1
wc2.0_bio_30s_15.tif	-0.0697144791077604	0.344393355126449	0.408967109212658	1
wc2.0_bio_30s_02.tif	-0.0668463365524689	0.365964814623548	0.409019498696906	1
wc2.0_bio_30s_10.tif	-0.0235758871986742	0.750077189259965	0.791748144218852	1
wc2.0_bio_30s_05.tif	0.0141311198407582	0.848186261810232	0.848186261810232	1
