# Supplementary material for: The Late Quaternary climate impact on the genome of the woodland strawberry (Fragaria vesca), a perennial herb
Source: Commun Biol. 2026 Jan 15;9:263. doi: 10.1038/s42003-026-09539-5 (PMC12913768; doi:10.1038/s42003-026-09539-5)
Supplement: Supplementary file 7 — Supplementary Data 4 [file 42003_2026_9539_MOESM7_ESM.xlsx]

## Sheet: Details of MSMC-IM runs
Details of MSMC-IM runs, split time, different historical patterns and initial divergence times
sample1	sample2	pair	E_W	split_time_ya	NOTE	PATTERN	M-promille	M-percent	FROH_50kb	median_Ne
UK12	CRO5	Britain-Croatia	east-west	12319	FAILED-DURING-LGC	FAILED	NA	NA	0.779406	272
UK4	CRO5	Britain-Croatia	east-west	10688	FAILED-DURING-LGC	FAILED	NA	NA	0.872833	236
UK1	CRO1	Britain-Croatia	east-west	19421	FAILED-DURING-PGP	FAILED	NA	NA	0.66342	366
UK6	CRO1	Britain-Croatia	east-west	19053	FAILED-DURING-PGP	FAILED	NA	NA	0.725826	479
UK7	CRO3	Britain-Croatia	east-west	7312	UP-TO-220K	ND	186511	186511	0.554287	1016
UK3	CRO4	Britain-Croatia	east-west	6897	NA	CORE	57372	29413	0.484235	912
UK2	CRO3	Britain-Croatia	east-west	5081	FLUCTU-M	PERIPHERAL-1	4330	4330	0.362423	1746
UK11	CRO4	Britain-Croatia	east-west	6295	FLUCTU-M	PERIPHERAL-1	278863	99319	0.286565	2723
UK9	CRO4	Britain-Croatia	east-west	6457	LONG-ISOLATION	PERIPHERAL-2	6022	6022	0.408863	1660
UK10	CRO3	Britain-Croatia	east-west	7711	NA	PERIPHERAL-2	9115	9115	0.380105	2134
UK13	CRO1	Britain-Croatia	east-west	8155	NA	PERIPHERAL-3	133406	87563	0.810167	264
UK4	GER5	Britain-Germany	east-west	5903	FAILED-DURING-LGM	FAILED	NA	NA	0.872833	236
UK1	GER4	Britain-Germany	east-west	6083	FAILED-DURING-PGP	FAILED	NA	NA	0.66342	366
UK6	GER4	Britain-Germany	east-west	NA	FAILED-DURING-PGP	FAILED	NA	NA	0.725826	479
UK7	GER4	Britain-Germany	east-west	8611	NA	PERIPHERAL-2	50438	32153	0.554287	1016
UK3	GER4	Britain-Germany	east-west	2106	NA	CORE	285524	34897	0.484235	912
UK9	GER5	Britain-Germany	east-west	4287	FLUCTU-M	PERIPHERAL-1	21552	7335	0.408863	1660
UK2	GER12	Britain-Germany	west	2084	FLUCTU-M	PERIPHERAL-1	155894	54593	0.362423	1746
UK13	GER5	Britain-Germany	east-west	6619	FAILED-DURING-LGM	PERIPHERAL-1	539668	294192	0.810167	264
UK12	GER4	Britain-Germany	east-west	6527	FAILED-DURING-LGM	PERIPHERAL-2	967056	352442	0.779406	272
UK10	GER5	Britain-Germany	east-west	1910	NA	PERIPHERAL-3	45435	28964	0.380105	2134
UK11	GER4	Britain-Germany	east-west	2209	NA	PERIPHERAL-3	213474	60898	0.286565	2723
UK13	ES11	Britain-Iberia	west	NA	FAILED	FAILED	NA	NA	0.810167	264
UK3	ES11	Britain-Iberia	west	3369	FAILED	FAILED	NA	NA	0.484235	912
UK4	ES14	Britain-Iberia	west	NA	FAILED	FAILED	NA	NA	0.872833	236
UK12	ES14	Britain-Iberia	west	NA	FAILED	FAILED	NA	NA	0.779406	272
UK1	ES11	Britain-Iberia	west	NA	FAILED	FAILED	NA	NA	0.66342	366
UK2	ES14	Britain-Iberia	west	4346	NE-low-DEFAULT	ND	188670	101609	0.362423	1746
UK9	ES11	Britain-Iberia	west	2533	NE-low-DEFAULT	ND	193434	104543	0.408863	1660
UK10	ES14	Britain-Iberia	west	1512	NE-low-DEFAULT	ND	199046	87406	0.380105	2134
UK7	ES14	Britain-Iberia	west	4684	NE-low-DEFAULT	ND	302532	302532	0.554287	1016
UK6	ES11	Britain-Iberia	west	5874	HIGH-NE-IN-PAST	PERIPHERAL-3	NA	NA	0.725826	479
UK11	ES11	Britain-Iberia	west	4214	FLUCTU-M	PERIPHERAL-1	158574	44659	0.286565	2723
UK2	IT1	Britain-Italy	west	4248	LOW-RESOLUTION	CORE	8050	8050	0.362423	1746
UK11	IT12	Britain-Italy	west	4660	LOW-RESOLUTION	CORE	57286	29368	0.286565	2723
UK6	IT12	Britain-Italy	west	12231	scotland	FAILED	NA	NA	0.725826	479
UK4	IT15	Britain-Italy	west	NA	FAILED	FAILED	NA	NA	0.872833	236
UK7	IT15	Britain-Italy	west	4703	NA	ND	5231	5231	0.554287	1016
UK9	IT15	Britain-Italy	west	3731	FLUCTU-M	PERIPHERAL-1	4934	4934	0.408863	1660
UK3	IT15	Britain-Italy	west	4248	NA	PERIPHERAL-3	102003	43453	0.484235	912
UK10	IT2	Britain-Italy	west	2054	NA	PERIPHERAL-3	129301	44754	0.380105	2134
UK13	IT2	Britain-Italy	west	4772	EXTREME-LGM-B	PERIPHERAL-3	672623	199452	0.810167	264
UK12	IT2	Britain-Italy	west	8067	NA	PERIPHERAL-3	762338	226714	0.779406	272
UK1	IT2	Britain-Italy	west	11190	scotland	PERIPHERAL-3	1045172	111643	0.66342	366
UK11	LIT1	Britain-Lithuania	east-west	5533	NA	CORE	9500	9500	0.286565	2723
UK2	LIT7	Britain-Lithuania	east-west	6014	NA	CORE	29673	13635	0.362423	1746
UK13	LIT1	Britain-Lithuania	east-west	NA	FAILED	FAILED	NA	NA	0.810167	264
UK1	LIT1	Britain-Lithuania	east-west	22476	FAILED-DURING-PGP	FAILED	NA	NA	0.66342	366
UK6	LIT1	Britain-Lithuania	east-west	19648	FAILED-DURING-PGP	FAILED	NA	NA	0.725826	479
UK7	LIT2	Britain-Lithuania	east-west	6664	FAILED-DURING-PGP	FAILED	NA	NA	0.554287	1016
UK3	LIT1	Britain-Lithuania	east-west	5630	LOW-RESOLUTION	ND	49953	31844	0.484235	912
UK10	LIT2	Britain-Lithuania	east-west	9880	FLUCTU-M	PERIPHERAL-1	10315	10315	0.380105	2134
UK9	LIT1	Britain-Lithuania	east-west	8981	NA	PERIPHERAL-2	12891	12891	0.408863	1660
UK4	LIT2	Britain-Lithuania	east-west	6251	FAILED-DURING-LGM	PERIPHERAL-2	78654	63255	0.872833	236
UK12	LIT2	Britain-Lithuania	east-west	6417	FAILED-DURING-LGM	PERIPHERAL-2	120818	78906	0.779406	272
UK4	ROM1	Britain-Romania	east-west	18799	MTDLBL	PERIPHERAL-2	215380	115487	0.872833	236
UK6	ROM1	Britain-Romania	east-west	NA	FAILED	FAILED	NA	NA	0.725826	479
UK7	ROM1	Britain-Romania	east-west	NA	FAILED	FAILED	NA	NA	0.554287	1016
UK3	ROM1	Britain-Romania	east-west	8405	LONG-ISOLATION	ND	278967	33266	0.484235	912
UK11	ROM1	Britain-Romania	east-west	8051	FLUCTU-M	PERIPHERAL-1	9649	9649	0.286565	2723
UK2	ROM1	Britain-Romania	east-west	8885	FLUCTU-M	PERIPHERAL-1	10055	10055	0.362423	1746
UK10	ROM1	Britain-Romania	east-west	9838	FLUCTU-M	PERIPHERAL-1	168514	58326	0.380105	2134
UK9	ROM1	Britain-Romania	east-west	9712	NA	PERIPHERAL-2	9516	9516	0.408863	1660
UK12	ROM1	Britain-Romania	east-west	21891	NA	PERIPHERAL-2	146191	77437	0.779406	272
UK1	ROM1	Britain-Romania	east-west	15721	FAILED-DURING-MIS4	PERIPHERAL-2	178675	95287	0.66342	366
UK13	ROM1	Britain-Romania	east-west	23882	MTDLBL	PERIPHERAL-3	218106	76379	0.810167	264
CRO1	CRO3	croatia-croatia	within-region	3184	NA	NA	NA	NA	0.139463	8981
CRO1	CRO4	croatia-croatia	within-region	1951	NA	NA	NA	NA	0.139463	8981
CRO1	CRO5	croatia-croatia	within-region	1780	NA	NA	NA	NA	0.139463	8981
CRO3	CRO5	croatia-croatia	within-region	3229	NA	NA	NA	NA	0.0890524	22795
CRO4	CRO5	croatia-croatia	within-region	2024	NA	NA	NA	NA	0.142584	8257
CRO5	ROM1	Croatia-Romania	east	5315	NA	CORE	6232	6232	0.174432	6486
CRO1	ROM1	Croatia-Romania	east	5599	NA	CORE	78746	32580	0.139463	8981
CRO4	ROM1	Croatia-Romania	east	5279	NA	CORE	79207	32771	0.142584	8257
CRO3	ROM1	Croatia-Romania	east	5529	MTDLBL	PERIPHERAL-2	412039	79127	0.0890524	22795
CRO2	ROM1	Croatia-Romania	east	5139	FAILED-DURING-PGP	FAILED	NA	NA	0.724521	501
FIN5	LIT1	Finland-Lithuania	east	1550	NA	CORE	2203	992	0.111605	8481
FIN40	LIT6	Finland-Lithuania	east	7385	NA	CORE	101628	34663	0.473149	814
FIN3	LIT3	Finland-Lithuania	east	6689	NA	CORE	45407	17910	0.455026	945
FIN55	LIT2	Finland-Lithuania	east	4431	NA	CORE	51273	33015	0.335019	1723
FIN28	LIT1	Finland-Lithuania	east	3077	NA	CORE	64698	33621	0.463734	905
FIN29	LIT2	Finland-Lithuania	east	6219	FAILED-DURING-PGP	FAILED	NA	NA	0.588824	637
FIN1	LIT1	Finland-Lithuania	east	7034	FAILED-DURING-PGP	FAILED	NA	NA	0.587228	591
FIN12	LIT2	Finland-Lithuania	east	NA	FAILED	FAILED	NA	NA	0.497315	4914
FIN39	LIT2	Finland-Lithuania	east	NA	FAILED	FAILED	NA	NA	0.483942	1007
FIN7	LIT4	Finland-Lithuania	east	NA	FAILED	FAILED	NA	NA	0.424491	1067
FIN56	NA	Finland-Lithuania	east	NA	NOT-DONE	ND	NA	NA	0.659509	996
FIN2	LIT6	Finland-Lithuania	east	2188	FLUCTU-M	PERIPHERAL-1	7692	7692	0.369602	1310
FIN53	LIT7	Finland-Lithuania	east	4834	FLUCTU-M	PERIPHERAL-1	34475	7383	0.364891	1295
FIN13	LIT4	Finland-Lithuania	east	1705	FLUCTU-M	PERIPHERAL-1	43103	27477	0.183205	4275
FIN8	LIT5	Finland-Lithuania	east	5394	FLUCTU-M	PERIPHERAL-1	120430	33375	0.58802	940
FIN51	LIT1	Finland-Lithuania	east	2020	FLUCTU-M	PERIPHERAL-1	152625	34416	0.338281	1581
FIN50	LIT7	Finland-Lithuania	east	5821	FLUCTU-M	PERIPHERAL-3	63763	33135	0.520476	1224
FIN10	LIT4	Finland-Lithuania	east	6713	MTDLBL	PERIPHERAL-3	132655	29270	0.604271	683
FIN41	LIT1	Finland-Lithuania	east	6090	NA	PERIPHERAL-3	184271	42275	0.578299	766
FIN11	LIT7	Finland-Lithuania	east	6993	LONG-ISOLATION	PERIPHERAL-3	544113	296614	0.660532	704
FIN25	LIT5	Finland-Lithuania	east	3777	NA	PERIPHERAL-4	33247	20922	0.438325	988
FIN6	LIT7	Finland-Lithuania	east	6353	NA	PERIPHERAL-4	35416	28197	0.504866	742
FR3	ES11	France-Iberia	west	9942	FAILED-DURING-PGP	FAILED	169933	60069	0.687833	831
FR1	ES11	France-Iberia	west	8583	LOW-RESOLUTION	PERIPHERAL-2	24584	24584	0.7134	374
FR2	ES14	France-Iberia	west	1442	NA	PERIPHERAL-3	24584	25313	0.321329	4161
FR4	ES14	France-Iberia	west	3788	NA	PERIPHERAL-3	251451	47727	0.389025	1682
FR3	IT2	France-Italy	west	9942	FAILED-DURING-PGP	FAILED	NA	NA	0.687833	831
FR1	IT12	France-Italy	west	10020	8.2K-B	PERIPHERAL-2	297541	161646	0.7134	374
FR4	IT1	France-Italy	west	3788	NA	PERIPHERAL-3	650251	127806	0.389025	1682
FR2	IT15	France-Italy	west	1442	NA	PERIPHERAL-4	62567	40608	0.321329	4161
GER4	CRO1	Germany-Croatia	east	5023	NA	CORE	8523	8523	0.129644	7668
GER12	CRO4	Germany-Croatia	east-west	5532	NA	CORE	6054	50297	0.258474	3489
GER13	CRO3	Germany-Croatia	east-west	5849	NA	CORE	178594	50297	0.465398	853
GER11	CRO5	Germany-Croatia	east-west	5012	NA	CORE	408335	50894	0.502731	755
GER7	CRO5	Germany-Croatia	east	13864	FAILED-DURING-PGP	FAILED	NA	NA	0.616121	428
GER9	CRO1	Germany-Croatia	east-west	7364	NA	CORE	6785	6785	0.514997	908
GER5	CRO3	Germany-Croatia	east	5804	FAILED-DURING-LGM	ND	96544	32325	0.199691	4093
GER6	CRO4	Germany-Croatia	east-west	7011	UP-TO-280K	ND	152683	65712	0.553921	609
GER10	CRO3	Germany-Croatia	east-west	4961	UP-TO-260K	ND	210117	59941	0.523365	693
GER2	CRO4	Germany-Croatia	east-west	7164	FLUCTU-M	PERIPHERAL-1	6521	6521	0.432267	1261
GER1	CRO1	Germany-Croatia	east-west	4815	NA	PERIPHERAL-1	8553	8553	0.465388	841
GER3	CRO5	Germany-Croatia	east	4914	FLUCTU-M	PERIPHERAL-1	117719	31968	0.328214	1492
GER100	CRO4	Germany-Croatia	east-west	4728	LONG-ISOLATION	PERIPHERAL-2	4147	4147	0.489178	1012
GER4	GER5	germany-germany	within-region	1524	NA	NA	NA	NA	0.129644	7668
GER4	GER12	germany-germany	within-region	1090	NA	NA	NA	NA	0.129644	7668
GER5	GER3	germany-germany	within-region	1976	NA	NA	NA	NA	0.199691	4093
GER5	IT1	Germany-Italy	east-west	1942	NA	CORE	30003	10897	0.199691	4093
GER13	IT21	Germany-Italy	west	8165	NA	CORE	38314	30505	0.465398	853
GER4	IT15	Germany-Italy	east-west	2074	NA	CORE	280619	80882	0.129644	7668
GER7	IT15	Germany-Italy	east-west	15399	MTDLBL	PERIPHERAL-2	1423366	283254	0.616121	428
GER6	IT12	Germany-Italy	west	7709	UP-TO-240K	ND	56722	22984	0.553921	609
GER10	IT2	Germany-Italy	west	3910	UP-TO-280K	ND	234151	35071	0.523365	693
GER100	IT12	Germany-Italy	west	3394	FLUCTU-M	PERIPHERAL-1	3516	3516	0.489178	1012
GER12	IT2	Germany-Italy	west	1906	FLUCTU-M	PERIPHERAL-1	130559	45190	0.258474	3489
GER1	IT15	Germany-Italy	west	3960	FLUCTU-M	PERIPHERAL-1	204594	46938	0.465388	841
GER3	IT2	Germany-Italy	east-west	1992	FLUCTU-M	PERIPHERAL-1	207648	90700	0.328214	1492
GER2	IT15	Germany-Italy	west	4626	FLUCTU-M	PERIPHERAL-1	262406	115229	0.432267	1261
GER11	IT24	Germany-Italy	west	3147	NA	PERIPHERAL-2	3608	3608	0.502731	755
GER9	IT21	Germany-Italy	west	4256	NA	PERIPHERAL-2	42741	27247	0.514997	908
GER4	LIT1	Germany-Lithuania	east	1471	NA	CORE	6147	6147	0.129644	7668
GER5	LIT2	Germany-Lithuania	east	5535	NA	CORE	133256	56781	0.199691	4093
GER12	LIT1	Germany-Lithuania	east-west	4593	NA	CORE	197148	55523	0.258474	3489
GER3	LIT2	Germany-Lithuania	east-west	5169	NA	CORE	289000	67223	0.328214	1492
GER2	LIT1	Germany-Lithuania	east-west	4775	LOW-RESOLUTION	CORE	80726	52393	0.432267	1261
GER9	LIT1	Germany-Lithuania	east-west	17992	NA	CORE	353431	353431	0.514997	908
GER13	LIT2	Germany-Lithuania	east-west	6530	MTDLBL	PERIPHERAL-2	135832	57864	0.465398	853
GER7	LIT2	Germany-Lithuania	east	5115	FAILED-DURING-PGP	FAILED	NA	NA	0.616121	428
GER10	LIT2	Germany-Lithuania	east-west	6263	UP-TO-260K	ND	7351	7351	0.523365	693
GER11	LIT2	Germany-Lithuania	east-west	6679	NA	CORE	7397	7397	0.502731	755
GER1	LIT1	Germany-Lithuania	east-west	4999	FLUCTU-M	PERIPHERAL-2	4583	4583	0.465388	841
GER100	LIT1	Germany-Lithuania	east-west	11875	NA	PERIPHERAL-2	38271	13899	0.489178	1012
GER6	LIT1	Germany-Lithuania	east-west	9695	LOW-RESOLUTION	PERIPHERAL-2	211460	211460	0.553921	609
GER4	ROM1	Germany-Romania	east	6232	NA	CORE	6749	6749	0.129644	7668
GER5	ROM1	Germany-Romania	east	6881	NA	CORE	9875	9875	0.199691	4093
GER13	ROM1	Germany-Romania	east-west	7564	NA	CORE	7204	7204	0.465398	853
GER9	ROM1	Germany-Romania	east-west	12184	NA	CORE	330017	49429	0.514997	908
GER7	ROM1	Germany-Romania	east	18586	MTDLBL	PERIPHERAL-2	1813997	196190	0.616121	428
GER10	ROM1	Germany-Romania	east-west	10736	NA	CORE	46642	13487	0.523365	693
GER3	ROM1	Germany-Romania	east	7038	FLUCTU-M	PERIPHERAL-1	6925	6925	0.328214	1492
GER1	ROM1	Germany-Romania	east-west	6431	FLUCTU-M	PERIPHERAL-1	35868	9648	0.465388	841
GER2	ROM1	Germany-Romania	east-west	7767	FLUCTU-M	PERIPHERAL-1	160207	68950	0.432267	1261
GER100	ROM1	Germany-Romania	east-west	11646	FLUCTU-M	PERIPHERAL-1	170793	73506	0.489178	1012
GER11	ROM1	Germany-Romania	east-west	10762	FLUCTU-M	PERIPHERAL-1	255899	90457	0.502731	755
GER6	ROM1	Germany-Romania	east-west	19069	FLUCTU-M	PERIPHERAL-3	174659	48404	0.553921	609
GER12	ROM1	Germany-Romania	east-west	6668	NA	PERIPHERAL-4	69686	35726	0.258474	3489
ES4	CRO4	Iberia-Croatia	east-west	14998	NA	CORE	87535	28625	0.463204	1992
ES1	CRO4	Iberia-Croatia	east-west	11922	MTDLBL	PERIPHERAL-2	371921	133270	0.744557	319
ES19	CRO1	Iberia-Croatia	east-west	NA	FAILED-DURING-LGC	FAILED	NA	NA	0.738658	254
POR3	CRO1	Iberia-Croatia	east-west	16142	FAILED-DURING-LGC	PERIPHERAL-3	851132	205597	0.731967	281
ES10	CRO5	Iberia-Croatia	east-west	NA	FAILED-DURING-LGC	FAILED	NA	NA	0.753533	325
ES18	CRO3	Iberia-Croatia	east-west	NA	FAILED-DURING-LGC	FAILED	NA	NA	0.487986	2804
ES2	CRO3	Iberia-Croatia	east-west	NA	FAILED	FAILED	NA	NA	0.686462	354
POR2	CRO5	Iberia-Croatia	east-west	NA	FAILED	FAILED	NA	NA	0.804997	285
ES9	CRO4	Iberia-Croatia	east-west	10672	FAILED-DURING-PGP	FAILED	NA	NA	0.600755	854
ES20	CRO4	Iberia-Croatia	east-west	23389	FAILED-DURING-LGC	ND	NA	NA	0.689056	294
ES21	CRO5	Iberia-Croatia	east-west	NA	HYBRID	ND	57428	29441	0.124406	8734
ES3	CRO1	Iberia-Croatia	east-west	NA	HYBRID	ND	666566	160252	0.126455	19279
ES15	CRO5	Iberia-Croatia	east-west	21253	FLUCTU-M	PERIPHERAL-1	72198	46490	0.703607	286
ES6	CRO5	Iberia-Croatia	east-west	14033	FLUCTU-M	PERIPHERAL-1	87977	28769	0.370225	1763
ES8	CRO3	Iberia-Croatia	east-west	11077	FLUCTU-M	PERIPHERAL-1	204076	88555	0.413686	1642
ES11	CRO1	Iberia-Croatia	east-west	15506	FLUCTU-M	PERIPHERAL-1	311620	136840	0.336663	2778
ES13	CRO1	Iberia-Croatia	east-west	30379	FLUCTU-M	PERIPHERAL-1	418538	99319	0.224884	19498
ES7	CRO1	Iberia-Croatia	east-west	7946	UP-TO-220K	PERIPHERAL-2	90277	7166	0.591183	789
ES5	CRO5	Iberia-Croatia	east-west	10035	NA	PERIPHERAL-2	106735	28246	0.469051	1377
ES14	CRO4	Iberia-Croatia	east-west	14939	NA	PERIPHERAL-2	438034	193855	0.325112	3423
ES12	CRO3	Iberia-Croatia	east-west	14722	MTDLBL	PERIPHERAL-3	1024887	248524	0.753404	270
ES6	GER4	Iberia-Germany	east-west	18203	MTDLBL	PERIPHERAL-2	57261	28851	0.370225	1763
ES5	GER4	Iberia-Germany	east-west	14387	MTDLBL	PERIPHERAL-2	359772	35009	0.469051	1377
ES9	GER4	Iberia-Germany	east-west	7474	FAILED-DURING-PGP	FAILED	NA	NA	0.600755	854
ES18	GER4	Iberia-Germany	east-west	22779	FAILED-DURING-PGP	FAILED	NA	NA	0.487986	2804
ES1	GER4	Iberia-Germany	east-west	NA	FAILED	FAILED	NA	NA	0.744557	319
ES2	GER4	Iberia-Germany	east-west	NA	FAILED	FAILED	NA	NA	0.686462	354
ES21	GER12	Iberia-Germany	west	NA	HYBRID	ND	5097	5097	0.124406	8734
ES3	GER4	Iberia-Germany	east-west	NA	HYBRID	ND	54020	34436	0.126455	19279
ES13	GER5	Iberia-Germany	east-west	8583	FLUCTU-M	PERIPHERAL-1	27731	27731	0.224884	19498
ES11	GER12	Iberia-Germany	west	5980	FLUCTU-M	PERIPHERAL-1	164684	88304	0.336663	2778
ES7	GER5	Iberia-Germany	east-west	5157	FLUCTU-M	PERIPHERAL-1	259944	140489	0.591183	789
ES8	GER12	Iberia-Germany	west	4528	FLUCTU-M	PERIPHERAL-1	363583	160906	0.413686	1642
ES20	GER5	Iberia-Germany	east-west	17028	MTDLBL	PERIPHERAL-2	NA	NA	0.689056	294
POR2	GER5	Iberia-Germany	east-west	NA	FAILED-DURING-LGM	PERIPHERAL-2	1294369	579051	0.804997	285
POR3	GER12	Iberia-Germany	west	NA	FAILED-DURING-HOLOCENE	PERIPHERAL-2	1683200	336608	0.731967	281
ES19	GER12	Iberia-Germany	west	NA	FAILED-DURING-HOLOCENE	PERIPHERAL-2	NA	NA	0.738658	254
ES10	GER5	Iberia-Germany	east-west	8135	EXTREME-LGM-B	PERIPHERAL-3	319485	140898	0.753533	325
ES4	GER5	Iberia-Germany	east-west	12976	NA	PERIPHERAL-3	74659	24414	0.463204	1992
ES14	GER12	Iberia-Germany	west	NA	FAILED-DURING-HOLOCENE	PERIPHERAL-3	104249	28310	0.325112	3423
ES15	GER4	Iberia-Germany	east-west	15357	FLUCTU-M	PERIPHERAL-3	309223	205393	0.703607	286
ES12	GER4	Iberia-Germany	east-west	18614	NA	PERIPHERAL-4	804189	292456	0.753404	270
ES4	ES11	iberia-iberia	within-region	952	NA	NA	NA	NA	0.463204	1992
ES5	ES6	iberia-iberia	within-region	941	NA	NA	NA	NA	0.469051	1377
ES11	ES14	iberia-iberia	within-region	1166	NA	NA	NA	NA	0.336663	2778
ES14	ES6	iberia-iberia	within-region	768	NA	NA	NA	NA	0.325112	3423
ES1	IT15	Iberia-Italy	west	NA	FAILED	FAILED	NA	NA	0.744557	319
ES15	IT15	Iberia-Italy	west	NA	FAILED	FAILED	NA	NA	0.703607	286
POR2	IT15	Iberia-Italy	west	NA	FAILED	FAILED	NA	NA	0.804997	285
ES3	IT1	Iberia-Italy	west	NA	HYBRID	ND	51245	32997	0.126455	19279
ES21	IT24	Iberia-Italy	west	NA	HYBRID	ND	75070	48722	0.124406	8734
ES7	IT15	Iberia-Italy	west	3959	UP-TO-280K	ND	229843	229843	0.591183	789
POR3	IT12	Iberia-Italy	west	10660	FLUCTU-M	PERIPHERAL-1	33756	21242	0.731967	281
ES9	IT12	Iberia-Italy	west	3632	FLUCTU-M	PERIPHERAL-1	94635	25699	0.600755	854
ES14	IT12	Iberia-Italy	west	4327	FLUCTU-M	PERIPHERAL-1	146020	20720	0.325112	3423
ES2	IT15	Iberia-Italy	west	8430	FLUCTU-M	PERIPHERAL-1	231841	83075	0.686462	354
ES10	IT2	Iberia-Italy	west	9589	FLUCTU-M	PERIPHERAL-1	337459	224841	0.753533	325
ES11	IT2	Iberia-Italy	west	4603	FLUCTU-M	PERIPHERAL-1	349290	154581	0.336663	2778
ES20	IT15	Iberia-Italy	west	8780	FLUCTU-M	PERIPHERAL-1	356755	158332	0.689056	294
ES4	IT24	Iberia-Italy	west	3321	FLUCTU-M	PERIPHERAL-1	385682	171169	0.463204	1992
ES19	IT15	Iberia-Italy	west	5632	FLUCTU-M	PERIPHERAL-1	1928324	864442	0.738658	254
ES12	IT12	Iberia-Italy	west	12323	NA	PERIPHERAL-2	42848	21589	0.753404	270
ES18	IT15	Iberia-Italy	west	6579	EXTREME-PGP-B	PERIPHERAL-2	147845	42176	0.487986	2804
ES6	IT15	Iberia-Italy	west	3380	NA	PERIPHERAL-2	234596	103461	0.370225	1763
ES5	IT2	Iberia-Italy	west	3181	LONG-ISOLATION	PERIPHERAL-2	415766	81215	0.469051	1377
ES13	IT12	Iberia-Italy	west	8534	NA	PERIPHERAL-3	72475	24266	0.224884	19498
ES8	IT1	Iberia-Italy	west	4222	NA	PERIPHERAL-4	258805	60869	0.413686	1642
ES12	LIT2	Iberia-Lithuania	east-west	NA	FAILED	FAILED	NA	NA	0.753404	270
ES1	LIT1	Iberia-Lithuania	east-west	NA	FAILED	FAILED	NA	NA	0.744557	319
ES18	LIT7	Iberia-Lithuania	east-west	NA	FAILED	FAILED	NA	NA	0.487986	2804
ES19	LIT1	Iberia-Lithuania	east-west	NA	FAILED	FAILED	NA	NA	0.738658	254
ES2	LIT2	Iberia-Lithuania	east-west	NA	FAILED	FAILED	NA	NA	0.686462	354
ES7	LIT7	Iberia-Lithuania	east-west	13197	FAILED-DURING-PGP	FAILED	NA	NA	0.591183	789
ES9	LIT1	Iberia-Lithuania	east-west	22114	FAILED-DURING-PGP	FAILED	NA	NA	0.600755	854
POR2	LIT2	Iberia-Lithuania	east-west	9771	FAILED-DURING-PGP	FAILED	NA	NA	0.804997	285
ES21	LIT7	Iberia-Lithuania	east-west	NA	HYBRID	ND	6006	6006	0.124406	8734
ES3	LIT1	Iberia-Lithuania	east-west	NA	HYBRID	ND	634208	281469	0.126455	19279
ES10	LIT2	Iberia-Lithuania	east-west	22112	FLUCTU-M	PERIPHERAL-1	242847	130215	0.753533	325
ES13	LIT4	Iberia-Lithuania	east-west	31388	FLUCTU-M	PERIPHERAL-1	255508	169358	0.224884	19498
ES11	LIT1	Iberia-Lithuania	east-west	22615	FLUCTU-M	PERIPHERAL-1	293944	103905	0.336663	2778
POR3	LIT7	Iberia-Lithuania	east-west	NA	FAILED-DURING-HOLOCENE	PERIPHERAL-2	238945	128123	0.731967	281
ES5	LIT7	Iberia-Lithuania	east-west	55684	NA	PERIPHERAL-2	365654	298146	0.469051	1377
ES4	LIT7	Iberia-Lithuania	east-west	19465	MTDLBL	PERIPHERAL-2	369130	369130	0.463204	1992
ES14	LIT2	Iberia-Lithuania	east-west	35619	NA	PERIPHERAL-2	442493	104071	0.325112	3423
ES6	LIT2	Iberia-Lithuania	east-west	35963	NA	PERIPHERAL-2	455163	107052	0.370225	1763
ES8	LIT7	Iberia-Lithuania	east-west	15029	NA	PERIPHERAL-2	539482	83609	0.413686	1642
ES15	LIT7	Iberia-Lithuania	east-west	22738	MTDLBL	PERIPHERAL-2	548687	130204	0.703607	286
ES20	LIT4	Iberia-Lithuania	east-west	NA	FAILED-DURING-MIS1	PERIPHERAL-2	NA	NA	0.689056	294
ES12	ROM1	Iberia-Romania	east-west	20472	MTDLBL	PERIPHERAL-2	229077	122832	0.753404	270
ES19	ROM1	Iberia-Romania	east-west	21688	MTDLBL	PERIPHERAL-2	282234	151998	0.738658	254
POR3	ROM1	Iberia-Romania	east-west	24456	MTDLBL	PERIPHERAL-2	346975	123577	0.731967	281
ES5	ROM1	Iberia-Romania	east-west	19332	MTDLBL	PERIPHERAL-2	349462	81287	0.469051	1377
POR2	ROM1	Iberia-Romania	east-west	27700	MTDLBL	PERIPHERAL-2	523341	153119	0.804997	285
ES20	ROM1	Iberia-Romania	east-west	18985	MTDLBL	PERIPHERAL-2	651310	155673	0.689056	294
ES10	ROM1	Iberia-Romania	east-west	21601	MTDLBL	PERIPHERAL-2	NA	NA	0.753533	325
ES9	ROM1	Iberia-Romania	east-west	9321	FAILED-DURING-PGP	FAILED	NA	NA	0.600755	854
ES13	ROM1	Iberia-Romania	east-west	36611	FAILED-DURING-PGP	FAILED	NA	NA	0.224884	19498
ES1	ROM1	Iberia-Romania	east-west	NA	FAILED	FAILED	NA	NA	0.744557	319
ES2	ROM1	Iberia-Romania	east-west	NA	FAILED	FAILED	NA	NA	0.686462	354
ES21	ROM1	Iberia-Romania	east-west	NA	HYBRID	ND	8883	8883	0.124406	8734
ES7	ROM1	Iberia-Romania	east-west	16371	UP-TO-200KA	ND	15198	15198	0.591183	789
ES3	ROM1	Iberia-Romania	east-west	NA	HYBRID	ND	1392062	276105	0.126455	19279
ES18	ROM1	Iberia-Romania	east-west	21485	FLUCTU-M	PERIPHERAL-1	64714	32606	0.487986	2804
ES15	ROM1	Iberia-Romania	east-west	24224	FLUCTU-M	PERIPHERAL-1	82382	66253	0.703607	286
ES11	ROM1	Iberia-Romania	east-west	21202	FLUCTU-M	PERIPHERAL-1	347825	80906	0.336663	2778
ES14	ROM1	Iberia-Romania	east-west	NA	FAILED-DURING-LGM	PERIPHERAL-2	32551	25483	0.325112	3423
ES8	ROM1	Iberia-Romania	east-west	14573	FLUCTU-M	PERIPHERAL-2	188531	100543	0.413686	1642
ES4	ROM1	Iberia-Romania	east-west	27253	NA	PERIPHERAL-2	356113	33565	0.463204	1992
ES6	ROM1	Iberia-Romania	east-west	24695	NA	PERIPHERAL-2	526854	125022	0.370225	1763
ICE9	ES14	Iceland-Iberia	west	4461	NA	CORE	NA	NA	0.661365	760
ICE3	ES14	Iceland-Iberia	west	15242	NA	CORE	NA	NA	0.743382	331
ICE17	ES14	Iceland-Iberia	west	NA	FAILED-DURING-LGM	CORE	NA	NA	0.718762	836
ICE1	ES11	Iceland-Iberia	west	7863	MTDLBL	PERIPHERAL-2	330783	51265	0.627034	794
ICE7	ES14	Iceland-Iberia	west	NA	FAILED	FAILED	NA	NA	0.803908	340
ICE16	ES11	Iceland-Iberia	west	NA	FAILED	FAILED	NA	NA	0.813375	336
ICE5	ES14	Iceland-Iberia	west	NA	FAILED	FAILED	NA	NA	0.736076	349
ICE6	ES11	Iceland-Iberia	west	10047	FAILED	FAILED	NA	NA	0.764338	372
ICE10	ES14	Iceland-Iberia	west	NA	FAILED	FAILED	NA	NA	0.709643	445
ICE11	ES11	Iceland-Iberia	west	NA	FAILED	FAILED	NA	NA	0.743355	327
ICE18	ES11	Iceland-Iberia	west	NA	FAILED	FAILED	NA	NA	0.767843	395
ICE19	ES14	Iceland-Iberia	west	NA	FAILED	FAILED	NA	NA	0.71685	461
ICE2	ES11	Iceland-Iberia	west	NA	FAILED	FAILED	NA	NA	0.694705	393
ICE8	ES11	Iceland-Iberia	west	NA	FAILED	FAILED	NA	NA	0.738493	445
ICE4	ES11	Iceland-Iberia	west	18737	FAILED-DURING-PGP	FAILED	NA	NA	0.651813	599
ICE15	ES14	Iceland-Iberia	west	17133	UP-TO-PGP	ND	136265	136265	0.647446	494
ICE14	ES11	Iceland-Iberia	west	NA	FAILED-DURING-HOLOCENE	PERIPHERAL-3	NA	NA	0.82909	293
ICE12	ES14	Iceland-Iberia	west	7489	NA	PERIPHERAL-3	362172	130939	0.619002	734
ICE4	IT2	Iceland-Italy	west	16002	FAILED-DURING-PGP	FAILED	NA	NA	0.651813	599
ICE16	IT12	Iceland-Italy	west	NA	FAILED	FAILED	NA	NA	0.813375	336
ICE6	IT24	Iceland-Italy	west	NA	FAILED	FAILED	NA	NA	0.764338	372
ICE7	IT1	Iceland-Italy	west	NA	FAILED	FAILED	NA	NA	0.803908	340
ICE8	IT12	Iceland-Italy	west	NA	FAILED	FAILED	NA	NA	0.738493	445
ICE12	IT15	Iceland-Italy	west	8219	NA	ND	232472	54074	0.619002	734
ICE14	IT24	Iceland-Italy	west	8585	NA	ND	233190	190139	0.82909	293
ICE18	IT15	Iceland-Italy	west	12064	MIS4-B	PERIPHERAL-2	NA	NA	0.767843	395
ICE3	IT12	Iceland-Italy	west	10331	LONG-ISOLATION	PERIPHERAL-2	NA	NA	0.743382	331
ICE19	IT24	Iceland-Italy	west	9064	NA	PERIPHERAL-3	151275	297493	0.71685	461
ICE2	IT1	Iceland-Italy	west	14042	NA	PERIPHERAL-3	212109	60508	0.694705	393
ICE17	IT2	Iceland-Italy	west	10291	NA	PERIPHERAL-3	238028	128645	0.718762	836
ICE15	IT1	Iceland-Italy	west	16000	MTDLBL	PERIPHERAL-3	279358	150982	0.647446	494
ICE5	IT15	Iceland-Italy	west	9685	NA	PERIPHERAL-3	284394	189224	0.736076	349
ICE10	IT12	Iceland-Italy	west	8005	EXTREME-LGM-B	PERIPHERAL-3	289639	192713	0.709643	445
ICE11	IT2	Iceland-Italy	west	10144	EXTREME-LGM-B	PERIPHERAL-3	576087	208952	0.743355	327
ICE9	IT2	Iceland-Italy	west	10214	NA	PERIPHERAL-4	193700	44439	0.661365	760
ICE1	IT1	Iceland-Italy	west	10476	NA	PERIPHERAL-4	301769	70974	0.627034	794
ICE16	NOR150	Iceland-NOR-SW	west	3873	LONG-ISOLATION	FAILED	NA	NA	0.813375	336
ICE18	NOR150	Iceland-NOR-SW	west	3493	FAILED	FAILED	NA	NA	0.767843	395
ICE19	NOR176	Iceland-NOR-SW	west	NA	FAILED	FAILED	NA	NA	0.71685	461
ICE2	NOR150	Iceland-NOR-SW	west	NA	FAILED	FAILED	NA	NA	0.694705	393
ICE3	NOR176	Iceland-NOR-SW	west	NA	FAILED	FAILED	NA	NA	0.743382	331
ICE10	NOR150	Iceland-NOR-SW	west	1663	NA	FAILED	NA	NA	0.709643	445
ICE11	NOR150	Iceland-NOR-SW	west	3059	NA	FAILED	NA	NA	0.743355	327
ICE7	NOR176	Iceland-NOR-SW	west	1365	HOLOCENE_GOOD	FAILED	NA	NA	0.803908	340
ICE1	NOR150	Iceland-NOR-SW	west	1391	FLUCTU-M	PERIPHERAL-1	48546	24888	0.627034	794
ICE5	NOR150	Iceland-NOR-SW	west	4384	FLUCTU-M	PERIPHERAL-1	144354	144354	0.736076	349
ICE8	NOR150	Iceland-NOR-SW	west	3635	FLUCTU-M	PERIPHERAL-1	200805	108527	0.738493	445
ICE14	NOR150	Iceland-NOR-SW	west	3736	FLUCTU-M	PERIPHERAL-1	1843434	1508662	0.82909	293
ICE15	NOR176	Iceland-NOR-SW	west	4122	NA	PERIPHERAL-2	22314	7594	0.647446	494
ICE6	NOR150	Iceland-NOR-SW	west	5556	NA	PERIPHERAL-2	401315	401315	0.764338	372
ICE12	NOR176	Iceland-NOR-SW	west	1293	NA	PERIPHERAL-3	28395	8211	0.619002	734
ICE17	NOR176	Iceland-NOR-SW	west	1607	NA	PERIPHERAL-3	37410	8661	0.718762	836
ICE4	NOR150	Iceland-NOR-SW	west	9971	NA	PERIPHERAL-3	162011	70301	0.651813	599
ICE9	NOR176	Iceland-NOR-SW	west	1148	NA	PERIPHERAL-4	26738	7732	0.661365	760
ICE5	ROM1	Iceland-Romania	east-west	7072	MTDLBL	PERIPHERAL-2	114655	23754	0.736076	349
ICE8	ROM1	Iceland-Romania	east-west	10513	MTDLBL	PERIPHERAL-2	219945	117935	0.738493	445
ICE1	ROM1	Iceland-Romania	east-west	NA	FAILED	FAILED	NA	NA	0.627034	794
ICE11	ROM1	Iceland-Romania	east-west	NA	FAILED	FAILED	NA	NA	0.743355	327
ICE12	ROM1	Iceland-Romania	east-west	NA	FAILED	FAILED	NA	NA	0.619002	734
ICE6	ROM1	Iceland-Romania	east-west	NA	FAILED	FAILED	NA	NA	0.764338	372
ICE7	ROM1	Iceland-Romania	east-west	NA	FAILED	FAILED	NA	NA	0.803908	340
ICE15	ROM1	Iceland-Romania	east-west	19646	FAILED-DURING-PGP	FAILED	NA	NA	0.647446	494
ICE17	ROM1	Iceland-Romania	east-west	10796	FAILED-DURING-PGP	FAILED	NA	NA	0.718762	836
ICE3	ROM1	Iceland-Romania	east-west	19049	FAILED-DURING-PGP	FAILED	NA	NA	0.743382	331
ICE4	ROM1	Iceland-Romania	east-west	19049	FAILED-DURING-PGP	FAILED	NA	NA	0.651813	599
ICE2	ROM1	Iceland-Romania	east-west	18944	NA	PERIPHERAL-1	58801	37484	0.694705	393
ICE10	ROM1	Iceland-Romania	east-west	19571	NA	PERIPHERAL-1	145608	118097	0.709643	445
ICE19	ROM1	Iceland-Romania	east-west	17476	NA	PERIPHERAL-2	117446	76704	0.71685	461
ICE16	ROM1	Iceland-Romania	east-west	17806	NA	PERIPHERAL-2	179745	118450	0.813375	336
ICE14	ROM1	Iceland-Romania	east-west	14431	NA	PERIPHERAL-2	268613	117330	0.82909	293
ICE18	ROM1	Iceland-Romania	east-west	20306	NA	PERIPHERAL-2	271745	146349	0.767843	395
ICE9	ROM1	Iceland-Romania	east-west	11726	NA	PERIPHERAL-2	334175	272479	0.661365	760
IT24	CRO5	Italy-Croatia	east-west	5762	NA	CORE	62820	32206	0.235444	5030
IT15	CRO4	Italy-Croatia	east-west	5584	NA	CORE	1716575	279504	0.216029	5509
IT13	CRO1	Italy-Croatia	east-west	4879	NA	CORE	4290	4290	0.499197	771
IT20	CRO1	Italy-Croatia	east-west	11969	FAILED-DURING-LGC	FAILED	NA	NA	0.717782	448
IT3	CRO1	Italy-Croatia	east-west	6056	FAILED-DURING-PGP	FAILED	NA	NA	0.543505	NA
IT18	CRO3	Italy-Croatia	east-west	18057	FAILED-DURING-PGP	FAILED	NA	NA	0.637803	1363
IT6	CRO1	Italy-Croatia	east-west	5401	LONG-ISOLATION	ND	39176	24653	0.451497	1032
IT10	CRO1	Italy-Croatia	east-west	14714	NA	CORE	267613	267613	0.510828	717
IT9	CRO4	Italy-Croatia	east-west	4453	FLUCTU-M	PERIPHERAL-1	4232	4232	0.375069	1496
IT16	CRO4	Italy-Croatia	east-west	4695	FLUCTU-M	PERIPHERAL-1	4272	4272	0.503019	839
IT14	CRO1	Italy-Croatia	east-west	6375	FLUCTU-M	PERIPHERAL-1	6416	6416	0.544222	793
IT11	CRO4	Italy-Croatia	east-west	4314	FLUCTU-M	PERIPHERAL-1	19666	6098	0.380513	1237
IT23	CRO1	Italy-Croatia	east-west	6091	FLUCTU-M	PERIPHERAL-1	34245	12437	0.591416	746
IT19	CRO4	Italy-Croatia	east-west	4961	FLUCTU-M	PERIPHERAL-1	138406	47906	0.170469	5636
IT2	CRO1	Italy-Croatia	east-west	5674	FLUCTU-M	PERIPHERAL-1	181118	63426	0.237974	3451
IT1	CRO3	Italy-Croatia	east-west	6273	FLUCTU-M	PERIPHERAL-1	100363	42206	0.241597	5026
IT7	CRO1	Italy-Croatia	east-west	4586	LOW-RESOLUTION	PERIPHERAL-2	4136	4136	0.427505	987
IT22	CRO3	Italy-Croatia	east-west	5623	NA	PERIPHERAL-2	8485	8485	0.472532	1119
IT8	CRO4	Italy-Croatia	east-west	5342	FLUCTU-M	PERIPHERAL-2	33496	6426	0.544468	923
IT4	CRO4	Italy-Croatia	east-west	4808	NA	PERIPHERAL-2	267346	31881	0.546425	641
IT12	CRO4	Italy-Croatia	east-west	5169	NA	PERIPHERAL-3	218558	50141	0.213046	4896
IT21	CRO1	Italy-Croatia	east-west	4950	NA	PERIPHERAL-3	272825	78635	0.346315	2118
IT17	CRO5	Italy-Croatia	east-west	16765	NA	PERIPHERAL-3	636132	187958	0.710839	456
IT1	IT2	italy-italy	within-region	1178	NA	NA	NA	NA	0.241597	5026
IT1	IT15	italy-italy	within-region	1159	NA	NA	NA	NA	0.241597	5026
IT12	IT24	italy-italy	within-region	1241	NA	NA	NA	NA	0.213046	4896
IT15	IT21	italy-italy	within-region	1542	NA	NA	NA	NA	0.216029	5509
IT19	IT1	italy-italy	within-region	2140	NA	NA	NA	NA	0.170469	5636
IT19	LIT1	Italy-Lithuania	east-west	5286	NA	CORE	4414	4414	0.170469	5636
IT22	LIT1	Italy-Lithuania	east-west	9344	NA	CORE	10222	10222	0.472532	1119
IT6	LIT2	Italy-Lithuania	east-west	6090	NA	CORE	30833	5021	0.451497	1032
IT18	LIT1	Italy-Lithuania	east-west	NA	FAILED	FAILED	NA	NA	0.637803	1363
IT20	LIT2	Italy-Lithuania	east-west	NA	FAILED	FAILED	NA	NA	0.717782	448
IT17	LIT2	Italy-Lithuania	east-west	25164	FAILED-DURING-PGP	FAILED	NA	NA	0.710839	456
IT3	LIT1	Italy-Lithuania	east-west	22602	FAILED-DURING-PGP	FAILED	NA	NA	0.543505	NA
IT9	LIT1	Italy-Lithuania	east-west	7948	FLUCTU-M	PERIPHERAL-1	7461	7461	0.375069	1496
IT12	LIT4	Italy-Lithuania	east-west	9922	FLUCTU-M	PERIPHERAL-1	10251	10251	0.213046	4896
IT21	LIT1	Italy-Lithuania	east-west	10695	FLUCTU-M	PERIPHERAL-1	10504	10504	0.346315	2118
IT2	LIT7	Italy-Lithuania	east-west	8748	FLUCTU-M	PERIPHERAL-1	139941	59614	0.237974	3451
IT15	LIT2	Italy-Lithuania	east-west	12371	FLUCTU-M	PERIPHERAL-1	340552	226202	0.216029	5509
IT1	LIT2	Italy-Lithuania	east-west	13193	FLUCTU-M	PERIPHERAL-1	513130	184776	0.241597	5026
IT24	LIT2	Italy-Lithuania	east-west	10199	FLUCTU-M	PERIPHERAL-1	1351727	218402	0.235444	5030
IT10	LIT1	Italy-Lithuania	east-west	5934	LONG-ISOLATION	PERIPHERAL-2	NA	NA	0.510828	717
IT7	LIT1	Italy-Lithuania	east-west	7384	NA	PERIPHERAL-2	7300	7300	0.427505	987
IT14	LIT1	Italy-Lithuania	east-west	7905	LONG-ISOLATION	PERIPHERAL-2	NA	NA	0.544222	793
IT4	LIT1	Italy-Lithuania	east-west	8300	UP-TO-260K	PERIPHERAL-2	NA	NA	0.546425	641
IT13	LIT2	Italy-Lithuania	east-west	8312	LONG-ISOLATION	PERIPHERAL-2	NA	NA	0.499197	771
IT8	LIT2	Italy-Lithuania	east-west	10978	LONG-ISOLATION	PERIPHERAL-2	120455	10848	0.544468	923
IT23	LIT1	Italy-Lithuania	east-west	8335	MTDLBL	PERIPHERAL-2	179397	14376	0.591416	746
IT16	LIT1	Italy-Lithuania	east-west	12463	NA	PERIPHERAL-2	347997	188079	0.503019	839
IT11	LIT2	Italy-Lithuania	east-west	10957	LONG-ISOLATION	PERIPHERAL-2	NA	NA	0.380513	1237
IT12	ROM1	Italy-Romania	east-west	12170	NA	CORE	309656	72028	0.213046	4896
IT24	ROM1	Italy-Romania	east-west	13375	NA	CORE	2382023	388955	0.235444	5030
IT16	ROM1	Italy-Romania	east-west	13357	NA	CORE	331755	95620	0.503019	839
IT20	ROM1	Italy-Romania	east-west	17881	MTDLBL	PERIPHERAL-2	498625	145888	0.717782	448
IT18	ROM1	Italy-Romania	east-west	21810	FAILED-DURING-PGP	FAILED	NA	NA	0.637803	1363
IT17	ROM1	Italy-Romania	east-west	NA	FAILED	FAILED	NA	NA	0.710839	456
IT3	ROM1	Italy-Romania	east-west	NA	FAILED	FAILED	NA	NA	0.543505	NA
IT10	ROM1	Italy-Romania	east-west	9799	NA	ND	28701	9767	0.510828	717
IT4	ROM1	Italy-Romania	east-west	10438	UP-TO-260K	ND	212397	212397	0.546425	641
IT19	ROM1	Italy-Romania	east-west	6798	FLUCTU-M	PERIPHERAL-1	7219	6586	0.170469	5636
IT22	ROM1	Italy-Romania	east-west	9995	FLUCTU-M	PERIPHERAL-1	9970	9970	0.472532	1119
IT6	ROM1	Italy-Romania	east-west	7281	FLUCTU-M	PERIPHERAL-1	37186	13505	0.451497	1032
IT21	ROM1	Italy-Romania	east-west	11605	FLUCTU-M	PERIPHERAL-1	140699	59937	0.346315	2118
IT8	ROM1	Italy-Romania	east-west	11979	FLUCTU-M	PERIPHERAL-1	326470	116275	0.544468	923
IT1	ROM1	Italy-Romania	east-west	15454	FLUCTU-M	PERIPHERAL-1	496544	178804	0.241597	5026
IT15	ROM1	Italy-Romania	east-west	15819	FLUCTU-M	PERIPHERAL-1	1644273	1644273	0.216029	5509
IT9	ROM1	Italy-Romania	east-west	7588	FLUCTU-M	PERIPHERAL-2	7219	7219	0.375069	1496
IT13	ROM1	Italy-Romania	east-west	7918	FLUCTU-M	PERIPHERAL-2	7351	7351	0.499197	771
IT7	ROM1	Italy-Romania	east-west	9338	LONG-ISOLATION	PERIPHERAL-2	9788	9788	0.427505	987
IT23	ROM1	Italy-Romania	east-west	9496	NA	PERIPHERAL-2	48935	14150	0.591416	746
IT14	ROM1	Italy-Romania	east-west	9988	FLUCTU-M	PERIPHERAL-2	114924	75057	0.544222	793
IT11	ROM1	Italy-Romania	east-west	12379	FLUCTU-M	PERIPHERAL-2	211863	59667	0.380513	1237
IT2	ROM1	Italy-Romania	east-west	11585	FLUCTU-M	PERIPHERAL-3	584425	171921	0.237974	3451
LIT7	CRO5	Lithuania-Croatia	east	5351	NA	CORE	51500	32830	0.142535	5038
LIT2	CRO3	Lithuania-Croatia	east	5585	NA	CORE	65797	33732	0.114517	7376
LIT4	CRO4	Lithuania-Croatia	east	6376	NA	CORE	100555	52815	0.172902	4194
LIT1	CRO1	Lithuania-Croatia	east	5865	NA	CORE	120392	51286	0.118451	7003
LIT3	CRO5	Lithuania-Croatia	east	6131	FLUCTU-M	PERIPHERAL-1	20605	8957	0.3161	1405
LIT6	CRO3	Lithuania-Croatia	east	5825	FLUCTU-M	PERIPHERAL-1	66692	34191	0.150254	5210
LIT5	CRO4	Lithuania-Croatia	east	7827	FLUCTU-M	PERIPHERAL-1	123912	42264	0.248004	1937
LIT1	LIT2	lithuania-lithuania	within-region	1451	NA	NA	NA	NA	0.118451	7003
LIT1	LIT7	lithuania-lithuania	within-region	1254	NA	NA	NA	NA	0.118451	7003
LIT2	LIT4	lithuania-lithuania	within-region	1598	NA	NA	NA	NA	0.114517	7376
LIT4	LIT6	lithuania-lithuania	within-region	967	NA	NA	NA	NA	0.172902	4194
LIT5	LIT7	lithuania-lithuania	within-region	1443	NA	NA	NA	NA	0.248004	1937
LIT4	ROM1	Lithuania-Romania	east	4873	NA	CORE	18980	8251	0.172902	4194
LIT2	ROM1	Lithuania-Romania	east	5487	NA	CORE	49619	25001	0.114517	7376
LIT1	ROM1	Lithuania-Romania	east	5213	NA	CORE	1092842	116735	0.118451	7003
LIT6	ROM1	Lithuania-Romania	east	5503	FAILED-DURING-LGM	CORE	32554	15568	0.150254	5210
LIT5	ROM1	Lithuania-Romania	east	5688	FAILED-DURING-LGM	CORE	95229	25201	0.248004	1937
LIT3	ROM1	Lithuania-Romania	east	4926	FLUCTU-M	PERIPHERAL-1	8441	8441	0.3161	1405
LIT7	ROM1	Lithuania-Romania	east	5971	NA	PERIPHERAL-4	147250	25679	0.142535	5038
NOR3	LIT4	NOR-ALT-Lithuania	east	5790	NA	CORE	243704	70242	0.630812	449
NOR7	LIT7	NOR-ALT-Lithuania	east	5802	NA	PERIPHERAL-2	265939	94716	0.620912	387
NOR1	LIT1	NOR-ALT-Lithuania	east	10655	FAILED-DURING-LGM	PERIPHERAL-2	882315	213952	0.627579	479
NOR2	LIT3	NOR-ALT-Lithuania	east	14553	FAILED-DURING-LGM	PERIPHERAL-3	2279600	558817	0.76856	400
NOR6	LIT6	NOR-ALT-Lithuania	east	12594	EXTREME-LGM-B	PERIPHERAL-3	1889363	565927	0.607605	490
NOR5	LIT5	NOR-ALT-Lithuania	east	8088	EXTREME-LGM-B	PERIPHERAL-3	1852290	678656	0.645091	486
NOR1	RUS7	NOR-ALT-Russia	east	10854	FAILED-DURING-LGM-PGP	PERIPHERAL-2	NA	NA	0.627579	479
NOR3	RUS8	NOR-ALT-Russia	east	7712	HIGH-NE-IN-PAST	PERIPHERAL-2	NA	NA	0.630812	449
NOR6	RUS7	NOR-ALT-Russia	east	8618	FAILED	NA	NA	NA	0.607605	490
NOR7	RUS9	NOR-ALT-Russia	east	5289	HIGH-NE-IN-PAST	NA	NA	NA	0.620912	387
NOR163	IT2	NOR-CE-Italy	east-west	6626	UP-TO-PGP	ND	183364	183364	0.625849	793
NOR139	IT15	NOR-CE-Italy	east-west	15952	UP-TO-280K	ND	230354	230354	0.567296	895
NOR127	IT12	NOR-CE-Italy	east-west	5730	NA	CORE	274774	41155	0.597793	672
NOR24	NA	NOR-CE-Italy	east-west	NA	NOT-DONE	ND	NA	NA	0.589048	741
NOR174	IT15	NOR-CE-Italy	east-west	7019	UP-TO-220K	PERIPHERAL-2	191634	191634	0.615765	934
NOR144	IT2	NOR-CE-Italy	east-west	5031	UP-TO-260K	PERIPHERAL-2	218926	50226	0.519961	958
NOR143	IT15	NOR-CE-Italy	east-west	5085	NA	PERIPHERAL-3	8783	8783	0.520254	972
NOR138	IT12	NOR-CE-Italy	east-west	13307	MTDLBL	PERIPHERAL-3	178134	62381	0.670755	640
NOR24	LIT7	NOR-CE-Lithuania	east	5597	NA	CORE	226532	64623	0.589048	741
NOR143	LIT1	NOR-CE-Lithuania	east	4834	NA	CORE	33897	4363	0.520254	972
NOR139	LIT7	NOR-CE-Lithuania	east	10858	NA	CORE	181370	63514	0.567296	895
NOR163	LIT1	NOR-CE-Lithuania	east	NA	FAILED	FAILED	NA	NA	0.625849	793
NOR174	LIT7	NOR-CE-Lithuania	east	5714	UP-TO-260K	ND	217590	76915	0.615765	934
NOR144	LIT2	NOR-CE-Lithuania	east	5940	FLUCTU-M	PERIPHERAL-1	13155	9743	0.519961	958
NOR127	LIT2	NOR-CE-Lithuania	east	5674	NA	PERIPHERAL-2	6399	6399	0.597793	672
NOR138	LIT6	NOR-CE-Lithuania	east	5605	NA	PERIPHERAL-4	737997	178268	0.670755	640
NOR156	ES11	NOR-CW-Iberia	west	5665	NA	CORE	32255	25681	0.474037	1380
NOR148	ES11	NOR-CW-Iberia	west	4620	LOW-RESOLUTION	ND	248318	134206	0.374774	1725
NOR137	ES11	NOR-CW-Iberia	west	NA	FAILED	FAILED	NA	NA	0.74319	372
NOR153	ES14	NOR-CW-Iberia	west	15965	LONG-ISOLATION	PERIPHERAL-2	454558	NA	0.654731	622
NOR147	ES14	NOR-CW-Iberia	west	11284	NA	PERIPHERAL-3	147063	33162	0.704596	456
NOR148	IT15	NOR-CW-Italy	west	5287	NA	CORE	8119	8119	0.374774	1725
NOR153	IT15	NOR-CW-Italy	west	12515	FAILED-DURING-PGP	FAILED	NA	NA	0.654731	622
NOR164	IT15	NOR-CW-Italy	west	5798	FLUCTU-M	PERIPHERAL-1	203530	88902	0.587649	809
NOR156	IT2	NOR-CW-Italy	west	3200	FLUCTU-M	PERIPHERAL-1	241423	160359	0.474037	1380
NOR147	IT12	NOR-CW-Italy	west	11480	NA	PERIPHERAL-3	88741	23484	0.704596	456
NOR137	IT12	NOR-CW-Italy	west	13923	FLUCTU-M	PERIPHERAL-3	1852893	555006	0.74319	372
NOR148	LIT2	NOR-CW-Lithuania	east-west	4897	NA	CORE	291958	84150	0.374774	1725
NOR137	LIT1	NOR-CW-Lithuania	east-west	NA	FAILED	FAILED	NA	NA	0.74319	372
NOR147	LIT1	NOR-CW-Lithuania	east-west	22710	FAILED-DURING-PGP	FAILED	NA	NA	0.704596	456
NOR153	LIT2	NOR-CW-Lithuania	east-west	10431	FAILED-DURING-PGP	FAILED	NA	NA	0.654731	622
NOR164	LIT2	NOR-CW-Lithuania	east-west	5372	LOW-RESOLUTION	ND	4657	4657	0.587649	809
NOR156	LIT1	NOR-CW-Lithuania	east-west	10413	FLUCTU-M	PERIPHERAL-1	10234	10234	0.474037	1380
NOR137	ROM1	NOR-CW-Romania	east-west	NA	FAILED	FAILED	NA	NA	0.74319	372
NOR153	ROM1	NOR-CW-Romania	east-west	23056	FAILED-DURING-PGP	FAILED	NA	NA	0.654731	622
NOR148	ROM1	NOR-CW-Romania	east-west	7095	FLUCTU-M	PERIPHERAL-1	7058	7058	0.374774	1725
NOR156	ROM1	NOR-CW-Romania	east-west	10641	FLUCTU-M	PERIPHERAL-1	10345	10345	0.474037	1380
NOR164	ROM1	NOR-CW-Romania	east-west	8524	UP-TO-260K	PERIPHERAL-3	206339	13454	0.587649	809
NOR147	ROM1	NOR-CW-Romania	east-west	21304	NA	PERIPHERAL-3	313614	137716	0.704596	456
NOR15	LIT4	NOR-KOF-Lithuania	east	14542	NA	PERIPHERAL-2	1794628	657530	0.666612	702
NOR16	LIT7	NOR-KOF-Lithuania	east	7376	NA	PERIPHERAL-2	2228670	1221234	0.598985	377
NOR14	LIT5	NOR-KOF-Lithuania	east	5292	FAILED-DURING-LGM	PERIPHERAL-3	551994	87453	0.589297	408
NOR13	RUS7	NOR-KOF-Russia	east	NA	FAILED	NA	NA	NA	0.614763	374
NOR14	RUS8	NOR-KOF-Russia	east	8826	FAILED-DURING-LGM-PGP	NA	NA	NA	0.589297	408
NOR15	RUS9	NOR-KOF-Russia	east	8952	FAILED-DURING-LGM-HIGH-NE-IN-PAST	NA	NA	NA	0.666612	702
NOR16	RUS7	NOR-KOF-Russia	east	11369	FAILED-DURING-LGM-HIGH-NE-IN-PAST	NA	NA	NA	0.598985	377
NOR130	IT2	NOR-LOF-Italy	east-west	5300	NA	CORE	411132	63717	0.431851	1489
NOR177	IT15	NOR-LOF-Italy	west	NA	FAILED-DURING-HOLOCENE	PERIPHERAL-3	32824	11921	0.506209	902
NOR118	IT12	NOR-LOF-Italy	west	14626	MTDLBL	PERIPHERAL-3	65069	26366	0.579513	840
NOR155	IT1	NOR-LOF-Italy	east-west	NA	FAILED-DURING-HOLOCENE	PERIPHERAL-3	216964	61894	0.565068	901
NOR155	LIT4	NOR-LOF-Lithuania	east	13124	NA	CORE	52768	26587	0.565068	901
NOR130	LIT2	NOR-LOF-Lithuania	east	12043	NA	CORE	67867	43701	0.431851	1489
NOR177	LIT7	NOR-LOF-Lithuania	east-west	11704	NA	CORE	69130	44514	0.506209	902
NOR118	LIT1	NOR-LOF-Lithuania	east-west	17162	NA	PERIPHERAL-3	133977	9786	0.579513	840
NOR120	IT15	NOR-SE-Italy	east-west	4670	NA	CORE	8516	8516	0.297989	2554
NOR111	IT15	NOR-SE-Italy	east-west	8787	NA	CORE	305620	165175	0.213384	3812
NOR162	IT1	NOR-SE-Italy	east-west	14535	FAILED-DURING-PGP	FAILED	NA	NA	0.618378	799
NOR112	IT24	NOR-SE-Italy	east-west	6702	NA	CORE	280600	280600	0.616134	734
NOR133	IT12	NOR-SE-Italy	east-west	7647	NA	CORE	286651	42934	0.528126	833
NOR119	IT12	NOR-SE-Italy	east-west	8908	FLUCTU-M	PERIPHERAL-1	127649	43539	0.538151	890
NOR123	IT15	NOR-SE-Italy	east-west	9622	FLUCTU-M	PERIPHERAL-1	308820	135611	0.432336	1049
NOR117	IT2	NOR-SE-Italy	east-west	5489	NA	PERIPHERAL-2	33858	9107	0.461752	1046
NOR134	IT24	NOR-SE-Italy	east-west	8658	LONG-ISOLATION	PERIPHERAL-2	366673	161710	0.476255	1088
NOR131	IT21	NOR-SE-Italy	west	6942	NA	PERIPHERAL-2	669124	106857	0.826082	306
NOR172	IT1	NOR-SE-Italy	east-west	5593	NA	PERIPHERAL-3	91045	47820	0.38451	1214
NOR108	IT12	NOR-SE-Italy	east-west	15458	NA	PERIPHERAL-3	151937	151937	0.684143	625
NOR158	IT12	NOR-SE-Italy	east-west	16052	NA	PERIPHERAL-3	192698	67481	0.659207	692
NOR141	IT15	NOR-SE-Italy	east-west	9798	UP-TO-250K	PERIPHERAL-3	208681	208681	0.558947	820
NOR107	IT2	NOR-SE-Italy	east-west	5896	NA	PERIPHERAL-3	271883	63241	0.388708	1450
NOR105	IT2	NOR-SE-Italy	east-west	13449	NA	PERIPHERAL-3	368386	132003	0.691176	434
NOR117	LIT3	NOR-SE-Lithuania	east	4464	NA	CORE	32742	6282	0.461752	1046
NOR133	LIT7	NOR-SE-Lithuania	east	12534	LOW-RESOLUTION	CORE	1345330	144694	0.528126	833
NOR120	LIT1	NOR-SE-Lithuania	east	1093	FLUCTU-M	PERIPHERAL-1	4201	4201	0.297989	2554
NOR172	LIT2	NOR-SE-Lithuania	east	4531	FLUCTU-M	PERIPHERAL-1	156454	54152	0.38451	1214
NOR111	LIT2	NOR-SE-Lithuania	east	1977	FLUCTU-M	PERIPHERAL-1	208180	47761	0.213384	3812
NOR134	LIT2	NOR-SE-Lithuania	east	2341	NA	PERIPHERAL-2	8212	8212	0.476255	1088
NOR123	LIT6	NOR-SE-Lithuania	east	4965	NA	PERIPHERAL-2	39852	6087	0.432336	1049
NOR107	LIT1	NOR-SE-Lithuania	east	2113	NA	PERIPHERAL-3	3927	3927	0.388708	1450
NOR141	LIT4	NOR-SE-Lithuania	east	6382	NA	PERIPHERAL-3	11378	8427	0.558947	820
NOR162	LIT7	NOR-SE-Lithuania	east	11219	NA	PERIPHERAL-3	131255	36375	0.618378	799
NOR108	LIT4	NOR-SE-Lithuania	east	5723	MTDLBL	PERIPHERAL-3	177901	31939	0.684143	625
NOR112	LIT5	NOR-SE-Lithuania	east	6622	MTDLBL	PERIPHERAL-3	210630	57443	0.616134	734
NOR158	LIT3	NOR-SE-Lithuania	east	6983	NA	PERIPHERAL-3	580383	210511	0.659207	692
NOR119	LIT7	NOR-SE-Lithuania	east	6581	NA	PERIPHERAL-4	209591	48084	0.538151	890
NOR105	LIT1	NOR-SE-Lithuania	east	12094	NA	PERIPHERAL-4	552177	245627	0.691176	434
NOR106	ES11	NOR-SW-Iberia	west	8649	MIS10-B	PERIPHERAL-3	608851	221420	0.720512	835
NOR176	ES14	NOR-SW-Iberia	west	4216	LOW-RESOLUTION	CORE	41877	26695	0.479235	1202
NOR150	ES11	NOR-SW-Iberia	west	3875	MTDLBL	PERIPHERAL-2	50918	26104	0.334743	1992
NOR151	ES11	NOR-SW-Iberia	west	4239	NA	ND	28155	10225	0.630259	711
NOR122	ES14	NOR-SW-Iberia	west	14131	NA	PERIPHERAL-2	499448	333451	0.718819	680
NOR121	ES14	NOR-SW-Iberia	west	16936	NA	PERIPHERAL-3	466789	207166	0.694899	686
NOR151	IT15	NOR-SW-Italy	west	3826	UP-TO-220K	ND	67866	10198	0.630259	711
NOR150	IT12	NOR-SW-Italy	west	3771	NA	PERIPHERAL-1	27262	3509	0.334743	1992
NOR176	IT2	NOR-SW-Italy	west	4698	FLUCTU-M	PERIPHERAL-1	130251	45083	0.479235	1202
NOR106	IT15	NOR-SW-Italy	west	9316	MIS12-MIS16-B	PERIPHERAL-2	281608	281608	0.720512	835
NOR121	IT1	NOR-SW-Italy	west	12961	NA	PERIPHERAL-3	572701	207725	0.694899	686
NOR122	IT15	NOR-SW-Italy	west	8621	MIS10-B	PERIPHERAL-3	630755	229385	0.718819	680
NOR150	LIT2	NOR-SW-Lithuania	east-west	6296	NA	CORE	35975	28434	0.334743	1992
NOR122	LIT2	NOR-SW-Lithuania	east-west	7440	FAILED-DURING-PGP	FAILED	NA	NA	0.718819	680
NOR151	LIT1	NOR-SW-Lithuania	east-west	7416	UP-TO-220K	ND	6901	6901	0.630259	711
NOR176	LIT1	NOR-SW-Lithuania	east-west	6894	FLUCTU-M	PERIPHERAL-1	9902	9902	0.479235	1202
NOR121	LIT1	NOR-SW-Lithuania	east-west	15303	NA	PERIPHERAL-4	202337	56984	0.694899	686
NOR106	LIT1	NOR-SW-Lithuania	east-west	19586	NA	PERIPHERAL-4	1064310	210239	0.720512	835
NOR106	ROM1	NOR-SW-Romania	east-west	22927	FAILED-DURING-PGP	FAILED	NA	NA	0.720512	835
NOR121	ROM1	NOR-SW-Romania	east-west	7342	FAILED-DURING-PGP	FAILED	NA	NA	0.694899	686
NOR122	ROM1	NOR-SW-Romania	east-west	6516	UP-TO-PGP	ND	167912	136429	0.718819	680
NOR150	ROM1	NOR-SW-Romania	east-west	6905	FLUCTU-M	PERIPHERAL-1	9580	9580	0.334743	1992
NOR151	ROM1	NOR-SW-Romania	east-west	6260	FLUCTU-M	PERIPHERAL-1	29059	13353	0.630259	711
NOR176	ROM1	NOR-SW-Romania	east-west	7081	FLUCTU-M	PERIPHERAL-1	169299	58598	0.479235	1202
NOR12	ES14	NOR-TRO-Iberia	west	NA	FAILED	FAILED	NA	NA	0.748282	259
NOR27	ES11	NOR-TRO-Iberia	west	NA	FAILED	FAILED	NA	NA	0.762503	536
NOR29	ES14	NOR-TRO-Iberia	west	11639	LONG-ISOLATION	PERIPHERAL-2	491149	267744	0.748782	424
NOR11	ES11	NOR-TRO-Iberia	west	17324	NA	PERIPHERAL-3	171371	171371	0.648023	450
NOR27	IT12	NOR-TRO-Italy	west	NA	FAILED	FAILED	NA	NA	0.762503	536
NOR29	IT1	NOR-TRO-Italy	west	NA	FAILED	FAILED	NA	NA	0.748782	424
NOR11	IT15	NOR-TRO-Italy	west	13484	NA	PERIPHERAL-3	489425	176945	0.648023	450
NOR12	IT2	NOR-TRO-Italy	west	12842	NA	PERIPHERAL-3	660775	240303	0.748282	259
NOR29	ROM1	NOR-TRO-Romania	east-west	NA	FAILED	FAILED	NA	NA	0.748782	424
NOR11	ROM1	NOR-TRO-Romania	east-west	17627	FAILED-DURING-PGP	FAILED	NA	NA	0.648023	450
NOR30	ROM1	NOR-TRO-Romania	east-west	NA	HYBRID	ND	22695	13321	0.0194172	211336
NOR28	ROM1	NOR-TRO-Romania	east-west	NA	HYBRID	ND	213472	60120	0.36227	1926
NOR12	ROM1	NOR-TRO-Romania	east-west	17628	EXTREME-LGM-B	PERIPHERAL-2	143273	94039	0.748282	259
NOR27	ROM1	NOR-TRO-Romania	east-west	19431	NA	PERIPHERAL-2	271472	95961	0.762503	536
RUS9	LIT7	Russia-Lithuania	east	7026	NA	CORE	37879	10953	0.380641	1061
RUS8	LIT7	Russia-Lithuania	east	8407	NA	CORE	200939	29387	0.515608	783
RUS7	LIT1	Russia-Lithuania	east	9379	FLUCTU-M	PERIPHERAL-1	157517	35519	0.568002	682
RUS7	ROM1	Russia-Romania	east	7764	FAILED-DURING-LGM-PGP	NA	NA	NA	0.568002	682
RUS8	ROM1	Russia-Romania	east	6272	FAILED-DURING-PGP	NA	NA	NA	0.515608	783
RUS9	ROM1	Russia-Romania	east	5942	LONG-ISOLATION	PERIPHERAL-2	30181	5790	0.380641	1061
RUS6	LIT1	Siberia-Lithuania	east	10469	MTDLBL	PERIPHERAL-2	251394	37653	0.453043	1788
RUS2	LIT2	Siberia-Lithuania	east	6282	UP-TO-PGP	NA	156500	156500	0.555941	743
RUS100	LIT7	Siberia-Lithuania	east	5554	NA	PERIPHERAL-3	282270	187490	0.57891	445
FROH_50kb=Genomic inbreeding coefficient in sample1
median_Ne=Effective population size of sample1
B=Bottleneck at specific time point
CORE=Stable migration rate from MIS 8 until LGM, slightly reduced Ne during PGP
FAILED=Failed either completely or DURING PGP or LGC. These are also always in practice periheral
FAILED-DURING-PGP=FAILED DURING Penultimate Glacial Period
FAILED-DURING-LGC=FAILED DURING Last Glacial Cycle
FLUCTU-M=Fluctuating migration rate over several GI-G-cycles
HYBRID=Strongly negative inbreeding coefficients compared to other regional values, not used for region specific data
LONG-ISOLATION=Long isolation in deep past, caution advised
LOW-RESOLUTION-DEFAULT-NE=Default NE (15000) long time, usually low resolution
M-Promille=Time in years, when cumulative migration probablity eeclined below 0.999
M-Procent=Time in years, when cumulative migration probablity eeclined below 0.99
MTDLBL=Migration terminates during last glacial cycle before LGM
ND=Not determined. Usually lack of data of make conclusion of pattern type. Also in some cases default NE (15000) sugesting low resolution.
PERIPHERAL-1=One strong B in addition to the LGM B during either MIS 6 or MIS 8, fluctuating migration rate at least during two G-IG cycles between PGP and MIS 10
PERIPHERAL-2=Stable NE, migration completely terminated at least once between MIS 10 and LGM
PERIPHERAL-3=One strong bottleneck and termination of migration rate at least once between MIS 10 and LGM
PERIPHERAL-4=Strong bottleneck between MIS 10 and PGP, no termination of migration between MIS 10 and LGM.
sample1=im_N1 and sample2=im_N2
split-time-ya=split time in years (M<0.5)
UP-TO-XXX=History extends until MISX or XXX ka
within-region=split times were estimated between samples within regions

## Sheet: Ne reduction during MIS2
Statistical test results of MIS2 bottlenecss. Populations at the range edges have gone through strong bottlenecks during MIS2 glacial
Edge_Folder	Test_Type	P_Value	FDR_P_Value	File_Count
NOR-ALT_Germany	Wilcoxon rank-sum test	6.19815e-09	9.29722e-08	5
NOR-ALT_Italy	Wilcoxon rank-sum test	2.50682e-11	9.40057e-10	10
NOR-ALT_Lithuania	Wilcoxon rank-sum test	6.73855e-13	5.05391e-11	8	Most suitable (closely related)
NOR-ALT_Romania	Wilcoxon rank-sum test	1.16277e-09	2.90692e-08	6
NOR-SW_Italy	Wilcoxon rank-sum test	0.472123	0.580479	6
NOR-SW_Lithuania	Wilcoxon rank-sum test	0.969757	0.969757	6
NOR-SW_Romania	Wilcoxon rank-sum test	0.0547766	0.0912944	6
NOR-SW_Iberia	Wilcoxon rank-sum test	0.209693	0.29124	6
Croatia_Italy	Wilcoxon rank-sum test	0.586049	0.665965	5
Croatia_Lithuania	Wilcoxon rank-sum test	0.842062	0.865132	13
Croatia_Romania	Wilcoxon rank-sum test	0.486283	0.588246	5
Finland_Lithuania	Wilcoxon rank-sum test	2.53449e-06	1.90087e-05	22
Germany_Croatia	Wilcoxon rank-sum test	0.54474	0.638367	13
Germany_Iberia	Wilcoxon rank-sum test	0.0480703	0.0858397	11
Germany_Italy	Wilcoxon rank-sum test	0.24899	0.339532	13
Germany_Lithuania	Wilcoxon rank-sum test	0.444964	0.556205	14
Germany_Romania	Wilcoxon rank-sum test	0.141625	0.21138	12
Iceland_Italy	Wilcoxon rank-sum test	5.7446e-09	9.29722e-08	18
Iceland_Romania	Wilcoxon rank-sum test	1.28255e-06	1.36421e-05	17
Iceland_Iberia	Wilcoxon rank-sum test	2.91388e-06	1.98674e-05	11
Italy_Croatia	Wilcoxon rank-sum test	0.289153	0.387259	23
Italy_Lithuania	Wilcoxon rank-sum test	0.901556	0.913739	24
Italy_Britain	Wilcoxon rank-sum test	0.776982	0.837946	6
NOR-KÅF_Croatia	Wilcoxon rank-sum test	1.19593e-06	1.36421e-05	5
NOR-KÅF_Germany	Wilcoxon rank-sum test	0.000351351	0.000975974	5
NOR-KÅF_Italy	Wilcoxon rank-sum test	0.00179925	0.00435302	5
NOR-KÅF_Lithuania	Wilcoxon rank-sum test	5.92608e-06	2.96304e-05	6	Most suitable (closely related)
NOR-KÅF_Romania	Wilcoxon rank-sum test	0.000169723	0.000544894	5
Lithuania_Croatia	Wilcoxon rank-sum test	0.062589	0.0998761	7
Lithuania_Italy	Wilcoxon rank-sum test	0.782083	0.837946	8
Lithuania_Romania	Wilcoxon rank-sum test	0.000242532	0.000699612	7
NOR-SE_Lithuania	Wilcoxon rank-sum test	0.000427876	0.00110658	15
Iberia_Croatia	Wilcoxon rank-sum test	5.86426e-06	2.96304e-05	20
Iberia_Germany	Wilcoxon rank-sum test	7.99299e-05	0.000315513	21
Iberia_Italy	Wilcoxon rank-sum test	8.26177e-06	3.8727e-05	19	Most suitable (closely related)
Iberia_Britain	Wilcoxon rank-sum test	1.81627e-06	1.51356e-05	10
NOR-TRO_Italy	Wilcoxon rank-sum test	0.000579651	0.00144913	5
NOR-CE_Italy	Wilcoxon rank-sum test	0.00848753	0.0187225	7
NOR-CE_Lithuania	Wilcoxon rank-sum test	0.00453856	0.0103149	8
NOR-CW_Italy	Wilcoxon rank-sum test	0.0355853	0.065095	7
NOR-CW_Lithuania	Wilcoxon rank-sum test	0.815964	0.849962	6
NOR-CW_Romania	Wilcoxon rank-sum test	0.0302513	0.0579283	6
Britain_Croatia	Wilcoxon rank-sum test	0.204154	0.288897	11
Britain_Germany	Wilcoxon rank-sum test	0.304767	0.394096	15
Britain_Italy	Wilcoxon rank-sum test	0.143738	0.21138	10
Britain_Lithuania	Wilcoxon rank-sum test	0.0308951	0.0579283	11
Britain_Romania	Wilcoxon rank-sum test	0.194742	0.280878	11
FDR correction using the Benjamini-Hochberg method
Minimum number of samples 5
Data from Croatia-Romania, Germany-Italy and Italy-Croatia runs (im_N1) were combined for reference population during MIS 2
Effective population size of peripheral populations (im_N1) during MIS 2 (29–14 ka) was tested against Ne in southern reference populations during the same time period
Runs were excluded where im-N1>200,000 in any time point of history

## Sheet: Historical Ne 
Effective population sizes and their ratios in different historical time points
sample1-sample2	region	Latitude	Longitude	MIS2_Ne	HTM_Ne	post-HTM_Ne	current_Ne	HTM_MIS2-ratio	Post-HTM_HTM-ratio	current_Ne_MIS2-ratio
NOR3-LIT4	NOR-ALT	69.9396	23.0971	2252.12	6672.96	136.371	448.83	2.96297	0.0204364	0.199293
NOR7-LIT7	NOR-ALT	70.0273	23.3874	2074.9	9755.2	137.89	387.04	4.70153	0.014135	0.190764
NOR15-LIT4	NOR-KÅF	69.4783	20.8875	734.244	2300.71	158.918	701.506	3.13344	0.0690735	0.955413
NOR16-LIT7	NOR-KÅF	69.4451	20.949	1643.65	5087.93	138.545	377.333	3.0955	0.0272301	0.235608
NOR143-LIT1	NOR-CE	63.903	11.3018	6502	12366.5	905.794	949.843	1.90196	0.0732456	0.146085
NOR144-LIT2	NOR-CE	64.143	11.2764	7938.02	13829.3	1025.71	958.499	1.74216	0.0741693	0.120748
NOR24-LIT7	NOR-CE	64.5	11.58	3130.96	10361.1	140.797	741.205	3.30925	0.013589	0.236734
NOR127-LIT2	NOR-CE	63.3419	10.5759	6946.46	12166.2	1175.14	678.87	1.75143	0.0965901	0.097729
NOR138-LIT6	NOR-CE	63.7617	11.6024	2308.06	15828.1	125.602	654.511	6.85774	0.00793536	0.283576
NOR163-LIT1	NOR-CE	63.4461	11.3497	2043.72	7174.05	126.185	810.176	3.51029	0.0175891	0.396422
NOR174-LIT7	NOR-CE	63.1324	10.3262	7609.35	10153.4	123.729	933.568	1.33433	0.012186	0.122687
NOR120-LIT1	NOR-SE	58.4949	8.85699	4944.55	16901.2	1487.01	2551.55	3.41816	0.0879821	0.516034
NOR111-LIT2	NOR-SE	59.2008	10.5719	4365.45	26603.4	1903.24	3944.33	6.09408	0.0715412	0.903534
NOR107-LIT1	NOR-SE	59.0325	10.1701	4679.45	12745	959.235	1744.08	2.7236	0.0752639	0.37271
NOR105-LIT1	NOR-SE	59.3818	10.6901	2334.87	4294.39	121.581	466.808	1.83924	0.0283115	0.199929
NOR108-LIT4	NOR-SE	58.9309	9.59586	2456.64	7575.53	125.581	707.171	3.0837	0.0165772	0.287861
NOR117-LIT3	NOR-SE	58.783	9.2872	6736.03	15696.6	1486.82	1016.25	2.33025	0.0947226	0.150868
NOR123-LIT6	NOR-SE	59.0433	9.68964	4713.63	13615	1090.11	1008.35	2.88844	0.0800669	0.213922
NOR133-LIT7	NOR-SE	59.1683	10.4526	NA	3506.77	182.058	819.652	NA	0.0519161	NA
NOR141-LIT4	NOR-SE	59.1493	11.1254	5817.79	7075.06	828.635	848.706	1.21611	0.117121	0.145881
NOR158-LIT3	NOR-SE	59.3254	10.6853	3837.28	8554.66	125.68	757.987	2.22935	0.0146914	0.197532
NOR162-LIT7	NOR-SE	59.3829	10.6529	2367.61	5640.51	115.318	861.895	2.38236	0.0204446	0.364036
FIN2-LIT6	Finland	60.5367	21.8766	5157.07	9513.19	736.335	1309.88	1.84469	0.0774015	0.253997
FIN5-LIT1	Finland	60.356	22.9651	2960.23	15723.4	3174.55	8481.46	5.31157	0.201899	2.86514
FIN13-LIT4	Finland	60.2292	25.0233	3100.31	42041	2382.57	4274.85	13.5603	0.0566725	1.37885
FIN53-LIT7	Finland	60.2076	23.8066	5257.2	8276.89	891.593	1294.69	1.57439	0.107721	0.24627
FIN51-LIT1	Finland	60.0673	23.2879	6523.69	7965.6	862.104	1581.23	1.22103	0.108228	0.242383
FIN1-LIT1	Finland	60.4867	22.1534	2163.69	4779.44	126.588	630.892	2.20893	0.026486	0.291581
FIN6-LIT7	Finland	59.8428	23.2446	2381.81	7267.52	142.67	696.417	3.05126	0.0196311	0.292389
FIN7-LIT4	Finland	60.3706	22.9796	2889.26	4155.73	274.393	1067.5	1.43834	0.0660275	0.369471
FIN8-LIT5	Finland	60.0824	24.1592	3090.03	4367.41	121.438	971.583	1.41339	0.0278055	0.314425
FIN10-LIT4	Finland	60.7196	24.6824	2311.71	6561	128.045	720.093	2.83815	0.019516	0.311498
FIN11-LIT7	Finland	60.3431	25.6795	2201.63	9848.11	137.867	660.748	4.47311	0.0139993	0.300118
FIN25-LIT5	Finland	60.2	21.4	6289.81	8734.08	533.382	988.118	1.38861	0.0610691	0.157098
FIN28-LIT1	Finland	60.15	21.59	3655	4747.26	308.477	904.532	1.29884	0.0649801	0.247478
FIN29-LIT2	Finland	60.2292	25.0233	1858.09	6330.78	129.247	727.633	3.40714	0.0204156	0.391602
FIN41-LIT1	Finland	60.627	25.8153	2711.27	5255.68	165.618	862.389	1.93846	0.0315122	0.318075
FIN50-LIT7	Finland	60.1061	23.6782	2374.95	7357.91	129.644	1652.72	3.09814	0.0176197	0.695898
FIN55-LIT2	Finland	60.4651	25.5254	3860.46	8622	588.836	1723.05	2.23341	0.0682945	0.446332
RUS7-LIT1	RUS-NW	58.3702	42.4087	2121.49	4004.63	123.325	796.048	1.88765	0.0307956	0.375231
RUS8-LIT7	RUS-NW	58.3917	42.585	1881.63	2957.95	160.644	696.253	1.57201	0.0543093	0.370026
LIT1-CRO1	Lithuania	54.7976	25.3484	5645.61	27266.2	5011.06	7304.21	4.82963	0.183783	1.29379
LIT2-CRO3	Lithuania	54.8921	24.1482	5367.9	49415.2	7024.28	7138.69	9.20569	0.142148	1.32989
LIT3-CRO5	Lithuania	54.5729	24.6722	5941.39	19426.3	1980.34	1552.4	3.26965	0.101941	0.261286
LIT4-CRO4	Lithuania	55.1526	25.8115	5971.88	40086.3	3152.15	3636.34	6.7125	0.078634	0.60891
LIT5-CRO4	Lithuania	55.0938	26.0724	5304.74	18851.7	1871.94	1987.82	3.55375	0.0992979	0.374725
LIT7-CRO5	Lithuania	54.6401	23.9624	5472.98	59884.6	4210.31	4800.35	10.9419	0.0703071	0.8771
LIT6-CRO3	Lithuania	54.986	25.8061	7835.6	40492.4	5092.04	5111.6	5.16775	0.125753	0.652356
CRO1-LIT1	Croatia	44.7708	15.6524	5598.7	8258.3	6898.2	9740.99	1.47504	0.835305	1.73987
CRO3-LIT2	Croatia	45.8888	15.9304	5145.36	15035.3	22096.7	22368.3	2.92212	1.46965	4.34727
CRO4-LIT4	Croatia	45.8389	15.5987	6830.25	8073.09	7507.47	8459.95	1.18196	0.929938	1.2386
CRO5-LIT7	Croatia	45.6871	15.3814	4768.16	8886.54	4973.86	5634.17	1.86372	0.559707	1.18162
ROM1-CRO1	Romania	46.7773	23.559	5007.49	11807.2	6163.45	7111.94	2.3579	0.52201	1.42026
ROM1-CRO3	Romania	46.7773	23.559	4987.8	10018.7	6389.8	7107.7	2.00864	0.637787	1.42502
ROM1-CRO4	Romania	46.7773	23.559	4981.49	11081.9	6183.32	7114.14	2.22461	0.557967	1.42812
NOR148-IT15	NOR-CW	62.8904	8.5369	5775.02	15554.1	1251	1723.36	2.69335	0.0804287	0.298416
NOR156-IT2	NOR-CW	62.7346	7.0793	6807.63	11779.9	952.991	1379.92	1.73039	0.0809	0.202702
NOR164-IT15	NOR-CW	63.6926	10.2879	NA	30651.8	816.882	808.995	NA	0.0266504	NA
NOR150-IT1	NOR-SW	58.9191	5.99499	6656.08	20662.3	1534.08	1981.52	3.10427	0.0742454	0.2977
NOR176-IT15	NOR-SW	59.1406	6.0383	8829	42267.6	887.076	1018.73	4.78736	0.0209871	0.115385
NOR176-IT2	NOR-SW	59.1406	6.0383	13871.1	60380.2	1030.16	1201.82	4.35294	0.0170612	0.0866417
NOR151-IT15	NOR-SW	59.4716	6.25971	7881.34	16921.4	812.607	688.219	2.14702	0.0480225	0.0873226
UK11-GER4	Britain	54.7331	-3.2105	6376.84	22691.2	1513.77	2877.43	3.55838	0.0667117	0.451232
UK11-ITA12	Britain	54.7331	-3.2105	6331.51	23600.2	2089.12	2630.94	3.72741	0.0885213	0.415531
UK2-IT1	Britain	54.6014	-3.3197	5884.28	12984	1072.8	1830.22	2.20655	0.0826252	0.311036
UK7-IT15	Britain	54.5654	-3.13671	4940.88	5692.63	541.909	945.618	1.15215	0.0951948	0.191387
UK9-IT15	Britain	51.4845	-1.0261	4847.8	5628.87	1250.18	1660.14	1.16112	0.222102	0.342452
UK10-IT2	Britain	51.4845	-1.02614	NA	7624.62	1130.36	2008.89	NA	0.148252	NA
GER1-IT15	Germany	51.8236	11.2866	13943.1	95666.6	996.342	819.646	6.8612	0.0104147	0.058785
GER4-LIT1	Germany	50.9847	11.3225	4988.62	14713.9	3484.22	7574.76	2.94949	0.236797	1.51841
GER5-LIT6	Germany	49.7853	11.3606	7371.35	10899.2	2729.51	3822.35	1.47859	0.250432	0.518542
GER12-LIT7	Germany	50.6521	9.16244	7224.78	17995.8	2159.43	3459.42	2.49084	0.119997	0.478826
GER3-IT2	Germany	51.4192	11.128	7605.01	13447.6	759.681	1492.35	1.76826	0.0564918	0.196233
GER9-IT21	Germany	47.8033	8.0369	5137.94	6180.52	743.344	868.729	1.20292	0.120272	0.169081
GER10-IT2	Germany	47.5557	10.0225	19750.4	40122.9	883.318	660.859	2.0315	0.0220153	0.0334606
GER11-IT24	Germany	50.5833	8.65	7015.3	9036.18	902.305	711.512	1.28807	0.0998548	0.101423
GER100-IT12	Germany	47.9667	7.83333	4835.54	6437.84	1165.36	1009.41	1.33136	0.181017	0.208749
IT15-UK9	Italy	45.8843	10.8065	4608.1	11080.9	4629.13	5520.41	2.40465	0.417757	1.19798
IT19-ROM1	Italy	46.5416	11.7196	4818.27	32676.5	5092.3	5223.54	6.78179	0.15584	1.08411
IT1-UK2	Italy	45.9363	10.8142	3871.24	5700.66	4027.18	5154.88	1.47257	0.70644	1.33158
IT12-UK10	Italy	46.0493	11.0057	5206.75	6372.69	4648.9	5560.32	1.22393	0.729504	1.0679
IT2-UK11	Italy	45.94	10.81	4010.23	5158.16	2735.67	3351.82	1.28625	0.530358	0.835818
IT21-CRO1	Italy	46.0166	11.2653	5669.96	13035.7	1630.58	1863.01	2.29908	0.125086	0.328575
IT24-CRO5	Italy	46.22	11.26	8597.16	9351.4	4395.03	5134.07	1.08773	0.469987	0.597182
IT23-CRO1	Italy	46.0612	11.2474	9316.53	20307.1	1443.81	800.612	2.17969	0.0710987	0.0859345
IT22-CRO5	Italy	46.1292	11.3608	6900.23	8660.38	1710.84	1120.03	1.25509	0.197548	0.162318
IT14-CRO1	Italy	45.8709	10.7848	7250.54	8109.19	1781.42	770.518	1.11842	0.21968	0.10627
IT10-ROM1	Italy	46.0137	11.0507	6706.42	10527.5	3004.8	731.283	1.56976	0.285425	0.109042
IT13-ROM1	Italy	46.027	10.9988	7722.7	11138.8	2524.24	859.462	1.44235	0.226616	0.11129
ES6-ITA15	IBE-NE	42.6469	0.0349	1278.15	3634.62	1526.62	1682.78	2.84365	0.420021	1.31657
ES11-ITA2	IBE-NE	42.6712	0.9798	2587.67	4127.51	1831.65	2972.04	1.59507	0.443766	1.14854
ES4-IT24	IBE-NE	42.5076	-0.6732	1407.04	2058.25	942.709	2162.7	1.46282	0.458016	1.53705
ES5-IT2	IBE-NE	42.8117	-1.6483	2392.06	2945.59	1313.89	1377.32	1.2314	0.446055	0.575787
ES8-IT21	IBE-NE	42.6496	1.0347	2796.47	3157.67	1278.5	1601.64	1.12916	0.404888	0.572734
Ne=Effective population size of sample1 (im_N1) shown from different historical periods
HTM=Holocene Thermal Maxmum (9000-5000) years ago
MIS2=Marine isotope stage 2 (29000-14000 ya)
Post-HTM=4000-2000 years ago

## Sheet: Fig 3G data
Time interval (ka)	Midpoint (ka)	Count	Proportion (%)
10–24	17.1	23	24.0
24–38	31.2	2	2.1
38–52	45.3	0	0.0
52–67	59.5	0	0.0
67–81	73.6	0	0.0
81–95	87.8	0	0.0
95–109	101.9	0	0.0
109–123	116.0	1	1.0
123–137	130.2	2	2.1
137–151	144.3	0	0.0
151–166	158.4	3	3.1
166–180	172.6	16	16.7
180–194	186.7	6	6.2
194–208	200.9	1	1.0
208–222	215.0	0	0.0
222–236	229.1	0	0.0
236–250	243.3	0	0.0
250–264	257.4	12	12.5
264–279	271.6	7	7.3
279–293	285.7	3	3.1
293–307	299.8	1	1.0
307–321	314.0	0	0.0
321–335	328.1	0	0.0
335–349	342.2	0	0.0
349–363	356.4	0	0.0
363–378	370.5	2	2.1
378–392	384.7	9	9.4
392–406	398.8	5	5.2
406–420	412.9	3	3.1

## Sheet: Fig 3H data
Time interval (ka)	Midpoint (ka)	Count	Proportion (%)
10–24	17.1	335	28.2
24–38	31.2	20	1.7
38–52	45.3	19	1.6
52–67	59.5	26	2.2
67–81	73.6	5	0.4
81–95	87.8	1	0.1
95–109	101.9	1	0.1
109–123	116.0	5	0.4
123–137	130.2	35	2.9
137–151	144.3	27	2.3
151–166	158.4	55	4.6
166–180	172.6	135	11.4
180–194	186.7	32	2.7
194–208	200.9	60	5.1
208–222	215.0	66	5.6
222–236	229.1	7	0.6
236–250	243.3	50	4.2
250–264	257.4	93	7.8
264–279	271.6	34	2.9
279–293	285.7	12	1.0
293–307	299.8	33	2.8
307–321	314.0	22	1.9
321–335	328.1	6	0.5
335–349	342.2	3	0.3
349–363	356.4	4	0.3
363–378	370.5	27	2.3
378–392	384.7	39	3.3
392–406	398.8	21	1.8
406–420	412.9	14	1.2
