# Supplementary material for: The Late Quaternary climate impact on the genome of the woodland strawberry (Fragaria vesca), a perennial herb
Source: Commun Biol. 2026 Jan 15;9:263. doi: 10.1038/s42003-026-09539-5 (PMC12913768; doi:10.1038/s42003-026-09539-5)
Supplement: Supplementary file 8 — Supplementary Data 5 [file 42003_2026_9539_MOESM8_ESM.xlsx]

## Sheet: summary
Dataset S5B. Significance of split time differences between Eastern and Western ancestries					Note
pair 1	pair 2	test_type	p_value	FDR corrected p-value
West	East-West	Wilcoxon	2.70193e-12	4.05e-12
West	East	Wilcoxon	0.505862	0.51
East-West	East	Wilcoxon	6.73532e-13	2.022e-12
Britain
Britain-Iberia	Britain-Italy	Wilcoxon	0.156798	0.24549	West
Britain-Iberia	Britain-Croatia	Wilcoxon	0.000125691	0.00114563	West vs. East-West
Britain-Iberia	Britain-Lithuania	Wilcoxon	0.000411353	0.0027733	West vs. East-West
Britain-Iberia	Britain-Romania	t-test	0.000972554	0.00513486	West vs. East-West
Britain-Italy	Britain-Croatia	Wilcoxon	0.0220605	0.0523782	West vs. East-West
Britain-Italy	Britain-Lithuania	Wilcoxon	0.0375635	0.0778854	West vs. East-West
Britain-Italy	Britain-Romania	Wilcoxon	0.00621034	0.0198517	West vs. East-West
Britain-Germany	Britain-Lithuania	Wilcoxon	0.0288056	0.0641069	West vs. East-West
Germany
Germany-Italy	Germany-Lithuania	Wilcoxon	0.0338277	0.0720348	West vs. East-West
Germany-Italy	Germany-Romania	Wilcoxon	0.00124839	0.00613899	West vs. East-West
Germany-Italy	Germany-Croatia	Wilcoxon	0.014044	0.0378474	West vs. East-West
Germany-Italy	Iberia-Germany	Wilcoxon	0.000384016	0.00262932	West vs. East-West
Iberia
Iberia-Italy	Iberia-Croatia	Wilcoxon	2.68184e-06	8.04305e-05	West vs. East-West
Iberia-Italy	Iberia-Lithuania	Wilcoxon	2.6297e-07	1.39374e-05	West vs. East-West
Iberia-Italy	Iberia-Romania	Wilcoxon	2.32914e-08	2.08312e-06	West vs. East-West
Lithuania
Iberia-Lithuania	Italy-Lithuania	Wilcoxon	2.38038e-05	0.000351167	Iberia split earlier from Lithuania than Italy
Iberia-Lithuania	Lithuania-Croatia	t-test	0.000901737	0.00487002	East-West vs. East
Iberia-Lithuania	Lithuania-Romania	t-test	0.000636981	0.00385509	East-West vs. East
Italy-Lithuania	Lithuania-Croatia	Wilcoxon	0.000731394	0.00422026	East-West vs. East
Italy-Lithuania	Lithuania-Romania	Wilcoxon	3.20935e-05	0.000421338	East-West vs. East
Romania
Iberia-Romania	Italy-Romania	t-test	3.37062e-07	1.72217e-05	Iberia split earlier from Romania than Italy
Iberia-Romania	Lithuania-Romania	t-test	5.88428e-07	2.40558e-05	East-West vs. East
Italy-Romania	Lithuania-Romania	t-test	0.000138263	0.00125199	East-West vs. East
Iceland
Iceland-Iberia	Iceland-Italy	Wilcoxon	0.799002	0.859033	West
Iceland-Iberia	Iceland-NOR-SW	Wilcoxon	0.000140726	0.00126654	West
Iceland-Italy	Iceland-NOR-SW	Wilcoxon	4.89951e-07	2.26168e-05	West
Iceland-Iberia	Iceland-Romania	Wilcoxon	0.0474997	0.0949812	West vs. East-West
Iceland-Italy	Iceland-Romania	Wilcoxon	0.00241857	0.0102255	West vs. East-West
NOR-SE
NOR-SE-Italy	NOR-SE-Lithuania	t-test	0.0165788	0.0459583	East-West vs. East
NOR-SW
NOR-SW-Iberia	NOR-SW-Italy	t-test	0.605454	0.707345	West
NOR-SW-Iberia	NOR-SW-Lithuania	Wilcoxon	0.484848	0.602796	West vs. East-West
NOR-SW-Iberia	NOR-SW-Romania	Wilcoxon	0.699134	0.781655	West vs. East-West
NOR-SW-Italy	NOR-SW-Lithuania	Wilcoxon	0.393939	0.512946	West vs. East-West
NOR-SW-Italy	NOR-SW-Romania	Wilcoxon	0.699134	0.781655	West vs. East-West
NOR-CW
NOR-CW-Iberia	NOR-CW-Lithuania	t-test	0.758338	0.824628	West vs. East-West
NOR-CW-Iberia	NOR-CW-Romania	t-test	0.321839	0.435311	West vs. East-West
NOR-CW-Iberia	NOR-CW-Italy	t-test	0.830641	0.879776	West vs. East-West
NOR-CW-Italy	NOR-CW-Lithuania	t-test	0.573383	0.680355	West vs. East-West
NOR-CW-Italy	NOR-CW-Romania	t-test	0.169775	0.261783	West vs. East-West
NOR-CE
NOR-CE-Italy	NOR-CE-Lithuania	Wilcoxon	0.317599	0.429976	East-West vs. East
At least three observations was required to make statistical tests
Data normality was tested before analyses using Shapiro's test (p>0.05)
FDR values were determined using the Benjamini-Hochberg method implemented in the p.adjust function in R

## Sheet: all_pairs
Dataset S5A, Significance of split time differences between all pairs
pair1	pair2	test_type	p_value	p_value_FDR
Britain-Croatia	Britain-Germany	Wilcoxon	0.00365166	0.0136794
Britain-Croatia	Britain-Iberia	Wilcoxon	0.000125691	0.00114563
Britain-Croatia	Britain-Italy	Wilcoxon	0.0220605	0.0523782
Britain-Croatia	Britain-Lithuania	Wilcoxon	0.511562	0.626215
Britain-Croatia	Britain-Romania	Wilcoxon	0.0674446	0.125757
Britain-Croatia	Croatia-Croatia	Wilcoxon	0.000457875	0.00297827
Britain-Croatia	Croatia-Romania	Wilcoxon	0.00869963	0.0263754
Britain-Croatia	Finland-Lithuania	Wilcoxon	0.000460094	0.00297916
Britain-Croatia	France-Iberia	Wilcoxon	0.342857	0.45972
Britain-Croatia	France-Italy	Wilcoxon	0.342857	0.45972
Britain-Croatia	Germany-Croatia	Wilcoxon	0.00594277	0.0195048
Britain-Croatia	Germany-Germany	Wilcoxon	0.00549451	0.0184137
Britain-Croatia	Germany-Italy	Wilcoxon	0.00248543	0.0102953
Britain-Croatia	Germany-Lithuania	Wilcoxon	0.0301177	0.0665098
Britain-Croatia	Germany-Romania	Wilcoxon	0.864617	0.905759
Britain-Croatia	Iberia-Croatia	Wilcoxon	0.010787	0.0310588
Britain-Croatia	Iberia-Germany	Wilcoxon	0.458521	0.57861
Britain-Croatia	Iberia-Iberia	Wilcoxon	0.0014652	0.00705961
Britain-Croatia	Iberia-Italy	Wilcoxon	0.0500756	0.0992495
Britain-Croatia	Iberia-Lithuania	Wilcoxon	9.91067e-05	0.000978081
Britain-Croatia	Iberia-Romania	Wilcoxon	2.99128e-05	0.000402858
Britain-Croatia	Iceland-Iberia	Wilcoxon	0.596154	0.700407
Britain-Croatia	Iceland-Italy	Wilcoxon	0.149216	0.235943
Britain-Croatia	Iceland-NOR-SW	Wilcoxon	1.73437e-05	0.000288591
Britain-Croatia	Iceland-Romania	Wilcoxon	0.0149386	0.0392241
Britain-Croatia	Italy-Croatia	Wilcoxon	0.0026058	0.0105635
Britain-Croatia	Italy-Italy	Wilcoxon	0.000457875	0.00297827
Britain-Croatia	Italy-Lithuania	Wilcoxon	0.307494	0.419871
Britain-Croatia	Italy-Romania	Wilcoxon	0.104498	0.178445
Britain-Croatia	Lithuania-Croatia	Wilcoxon	0.0204248	0.0491226
Britain-Croatia	Lithuania-Lithuania	Wilcoxon	0.000457875	0.00297827
Britain-Croatia	Lithuania-Romania	Wilcoxon	0.00119407	0.00595369
Britain-Croatia	NOR-ALT-Lithuania	Wilcoxon	1	1
Britain-Croatia	NOR-ALT-Russia	Wilcoxon	1	1
Britain-Croatia	NOR-CE-Italy	Wilcoxon	0.328306	0.442795
Britain-Croatia	NOR-CE-Lithuania	Wilcoxon	0.0204248	0.0491226
Britain-Croatia	NOR-CW-Iberia	Wilcoxon	0.660806	0.751083
Britain-Croatia	NOR-CW-Italy	Wilcoxon	0.660472	0.751083
Britain-Croatia	NOR-CW-Lithuania	Wilcoxon	0.913004	0.938584
Britain-Croatia	NOR-CW-Romania	Wilcoxon	0.180403	0.274927
Britain-Croatia	NOR-KOF-Lithuania	Wilcoxon	0.884615	0.919306
Britain-Croatia	NOR-KOF-Russia	Wilcoxon	0.456044	0.576501
Britain-Croatia	NOR-LOF-Lithuania	Wilcoxon	0.137729	0.221699
Britain-Croatia	NOR-SE-Italy	Wilcoxon	0.942037	0.958788
Britain-Croatia	NOR-SE-Lithuania	Wilcoxon	0.0204189	0.0491226
Britain-Croatia	NOR-SW-Iberia	Wilcoxon	0.462346	0.581505
Britain-Croatia	NOR-SW-Italy	Wilcoxon	0.350194	0.46747
Britain-Croatia	NOR-SW-Lithuania	Wilcoxon	0.883646	0.919306
Britain-Croatia	NOR-SW-Romania	Wilcoxon	0.660472	0.751083
Britain-Croatia	NOR-TRO-Romania	Wilcoxon	0.0604396	0.115165
Britain-Croatia	Russia-Lithuania	Wilcoxon	0.884615	0.919306
Britain-Croatia	Russia-Romania	Wilcoxon	0.225275	0.32962
Britain-Croatia	SIberia-Lithuania	Wilcoxon	0.291209	0.403017
Britain-Germany	Britain-Iberia	t-test	0.427017	0.548578
Britain-Germany	Britain-Italy	Wilcoxon	0.623046	0.723562
Britain-Germany	Britain-Lithuania	Wilcoxon	0.0288056	0.0641069
Britain-Germany	Britain-Romania	t-test	0.000444759	0.00294653
Britain-Germany	Croatia-Croatia	t-test	0.0735742	0.134635
Britain-Germany	Croatia-Romania	t-test	0.518038	0.632519
Britain-Germany	Finland-Lithuania	Wilcoxon	0.72386	0.79803
Britain-Germany	France-Iberia	t-test	0.462277	0.581505
Britain-Germany	France-Italy	t-test	0.371966	0.489681
Britain-Germany	Germany-Croatia	Wilcoxon	0.312788	0.425475
Britain-Germany	Germany-Germany	t-test	0.0562934	0.109749
Britain-Germany	Germany-Italy	Wilcoxon	0.604913	0.707214
Britain-Germany	Germany-Lithuania	Wilcoxon	0.256879	0.364314
Britain-Germany	Germany-Romania	Wilcoxon	0.000339141	0.00241448
Britain-Germany	Iberia-Croatia	t-test	1.93017e-05	0.000305387
Britain-Germany	Iberia-Germany	t-test	0.00108582	0.00562974
Britain-Germany	Iberia-Iberia	t-test	0.0122527	0.0341785
Britain-Germany	Iberia-Italy	Wilcoxon	0.200535	0.300488
Britain-Germany	Iberia-Lithuania	t-test	5.00647e-05	0.000597021
Britain-Germany	Iberia-Romania	t-test	1.1389e-08	1.4816e-06
Britain-Germany	Iceland-Iberia	t-test	0.0027677	0.0111252
Britain-Germany	Iceland-Italy	Wilcoxon	7.13828e-06	0.000164756
Britain-Germany	Iceland-NOR-SW	Wilcoxon	0.0909715	0.160123
Britain-Germany	Iceland-Romania	Wilcoxon	8.1796e-05	0.000830142
Britain-Germany	Italy-Croatia	Wilcoxon	0.304711	0.417264
Britain-Germany	Italy-Italy	t-test	0.013683	0.037225
Britain-Germany	Italy-Lithuania	Wilcoxon	6.66033e-05	0.00072204
Britain-Germany	Italy-Romania	t-test	6.56974e-06	0.00015412
Britain-Germany	Lithuania-Croatia	t-test	0.139669	0.224569
Britain-Germany	Lithuania-Lithuania	t-test	0.0110715	0.0315626
Britain-Germany	Lithuania-Romania	t-test	0.438622	0.560919
Britain-Germany	NOR-ALT-Lithuania	t-test	0.00544617	0.0182945
Britain-Germany	NOR-ALT-Russia	t-test	0.030516	0.0666694
Britain-Germany	NOR-CE-Italy	Wilcoxon	0.0878239	0.155311
Britain-Germany	NOR-CE-Lithuania	Wilcoxon	0.600884	0.704231
Britain-Germany	NOR-CW-Iberia	t-test	0.03491	0.0739069
Britain-Germany	NOR-CW-Italy	t-test	0.0320604	0.0689902
Britain-Germany	NOR-CW-Lithuania	t-test	0.0263986	0.0598675
Britain-Germany	NOR-CW-Romania	t-test	0.00242971	0.0102255
Britain-Germany	NOR-KOF-Lithuania	t-test	0.0475238	0.0949812
Britain-Germany	NOR-KOF-Russia	t-test	0.00617207	0.0198477
Britain-Germany	NOR-LOF-Lithuania	t-test	5.23436e-05	0.000613965
Britain-Germany	NOR-SE-Italy	t-test	0.00186235	0.0083543
Britain-Germany	NOR-SE-Lithuania	t-test	0.316539	0.428947
Britain-Germany	NOR-SW-Iberia	t-test	0.0651276	0.122306
Britain-Germany	NOR-SW-Italy	t-test	0.11523	0.19196
Britain-Germany	NOR-SW-Lithuania	Wilcoxon	0.00749251	0.0233384
Britain-Germany	NOR-SW-Romania	Wilcoxon	0.0224775	0.0529907
Britain-Germany	NOR-TRO-Romania	Wilcoxon	0.00699301	0.0219934
Britain-Germany	Russia-Lithuania	t-test	0.0325314	0.0697937
Britain-Germany	Russia-Romania	t-test	0.197123	0.295685
Britain-Germany	SIberia-Lithuania	t-test	0.113674	0.190255
Britain-Iberia	Britain-Italy	Wilcoxon	0.156798	0.24549
Britain-Iberia	Britain-Lithuania	Wilcoxon	0.000411353	0.0027733
Britain-Iberia	Britain-Romania	t-test	0.00097243	0.00513486
Britain-Iberia	Croatia-Croatia	t-test	0.0841621	0.149983
Britain-Iberia	Croatia-Romania	t-test	0.0376092	0.0778854
Britain-Iberia	Finland-Lithuania	Wilcoxon	0.140865	0.225732
Britain-Iberia	France-Iberia	t-test	0.218557	0.321764
Britain-Iberia	France-Italy	t-test	0.184055	0.279008
Britain-Iberia	Germany-Croatia	Wilcoxon	0.00242518	0.0102255
Britain-Iberia	Germany-Germany	t-test	0.0330029	0.0703833
Britain-Iberia	Germany-Italy	Wilcoxon	1	1
Britain-Iberia	Germany-Lithuania	Wilcoxon	0.0111455	0.0317082
Britain-Iberia	Germany-Romania	Wilcoxon	2.57998e-05	0.00036554
Britain-Iberia	Iberia-Croatia	t-test	7.01349e-05	0.00075461
Britain-Iberia	Iberia-Germany	t-test	0.00182878	0.00825548
Britain-Iberia	Iberia-Iberia	t-test	0.00414004	0.0150748
Britain-Iberia	Iberia-Italy	Wilcoxon	0.102604	0.176261
Britain-Iberia	Iberia-Lithuania	t-test	0.000323411	0.00232563
Britain-Iberia	Iberia-Romania	t-test	1.6758e-07	1.04264e-05
Britain-Iberia	Iceland-Iberia	t-test	0.00338214	0.0129403
Britain-Iberia	Iceland-Italy	Wilcoxon	1.71999e-05	0.000288591
Britain-Iberia	Iceland-NOR-SW	Wilcoxon	0.298246	0.410769
Britain-Iberia	Iceland-Romania	Wilcoxon	0.000360718	0.00250577
Britain-Iberia	Italy-Croatia	Wilcoxon	0.00145103	0.00701493
Britain-Iberia	Italy-Italy	t-test	0.00604827	0.0195773
Britain-Iberia	Italy-Lithuania	Wilcoxon	3.37826e-06	9.48551e-05
Britain-Iberia	Italy-Romania	t-test	9.7643e-06	0.000211708
Britain-Iberia	Lithuania-Croatia	t-test	0.0028494	0.0113896
Britain-Iberia	Lithuania-Lithuania	t-test	0.0041573	0.0150992
Britain-Iberia	Lithuania-Romania	t-test	0.0160399	0.0414317
Britain-Iberia	NOR-ALT-Lithuania	t-test	0.00248516	0.0102953
Britain-Iberia	NOR-ALT-Russia	t-test	0.00372256	0.0139086
Britain-Iberia	NOR-CE-Italy	Wilcoxon	0.00407925	0.0149677
Britain-Iberia	NOR-CE-Lithuania	Wilcoxon	0.0110723	0.0315626
Britain-Iberia	NOR-CW-Iberia	t-test	0.0231499	0.0541112
Britain-Iberia	NOR-CW-Italy	t-test	0.0185472	0.0461334
Britain-Iberia	NOR-CW-Lithuania	t-test	0.0291063	0.0646757
Britain-Iberia	NOR-CW-Romania	t-test	0.00463856	0.0160721
Britain-Iberia	NOR-KOF-Lithuania	t-test	0.0231396	0.0541112
Britain-Iberia	NOR-KOF-Russia	t-test	0.000343672	0.00243463
Britain-Iberia	NOR-LOF-Lithuania	t-test	1.66284e-05	0.000288591
Britain-Iberia	NOR-SE-Italy	t-test	0.00118923	0.00595033
Britain-Iberia	NOR-SE-Lithuania	t-test	0.142945	0.228298
Britain-Iberia	NOR-SW-Iberia	t-test	0.0490114	0.0975456
Britain-Iberia	NOR-SW-Italy	t-test	0.046008	0.0927289
Britain-Iberia	NOR-SW-Lithuania	Wilcoxon	0.0011655	0.00587265
Britain-Iberia	NOR-SW-Romania	Wilcoxon	0.0011655	0.00587265
Britain-Iberia	NOR-TRO-Romania	Wilcoxon	0.0166667	0.0423623
Britain-Iberia	Russia-Lithuania	t-test	0.00157459	0.00741196
Britain-Iberia	Russia-Romania	t-test	0.0148399	0.0390366
Britain-Iberia	SIberia-Lithuania	t-test	0.0200824	0.0487083
Britain-Italy	Britain-Lithuania	Wilcoxon	0.0375635	0.0778854
Britain-Italy	Britain-Romania	Wilcoxon	0.00621034	0.0198517
Britain-Italy	Croatia-Croatia	Wilcoxon	0.00581314	0.019256
Britain-Italy	Croatia-Romania	Wilcoxon	0.244202	0.351563
Britain-Italy	Finland-Lithuania	Wilcoxon	0.829153	0.879776
Britain-Italy	France-Iberia	Wilcoxon	0.831822	0.879776
Britain-Italy	France-Italy	Wilcoxon	0.831822	0.879776
Britain-Italy	Germany-Croatia	Wilcoxon	0.0880269	0.155322
Britain-Italy	Germany-Germany	Wilcoxon	0.0141151	0.0378962
Britain-Italy	Germany-Italy	Wilcoxon	0.128561	0.209773
Britain-Italy	Germany-Lithuania	Wilcoxon	0.182301	0.277229
Britain-Italy	Germany-Romania	Wilcoxon	0.0200065	0.0487083
Britain-Italy	Iberia-Croatia	Wilcoxon	0.000492651	0.00313326
Britain-Italy	Iberia-Germany	Wilcoxon	0.00476527	0.0163921
Britain-Italy	Iberia-Iberia	Wilcoxon	0.00576685	0.0192363
Britain-Italy	Iberia-Italy	Wilcoxon	1	1
Britain-Italy	Iberia-Lithuania	Wilcoxon	0.000149133	0.00133381
Britain-Italy	Iberia-Romania	Wilcoxon	4.40186e-05	0.000539086
Britain-Italy	Iceland-Iberia	Wilcoxon	0.0453039	0.0916971
Britain-Italy	Iceland-Italy	Wilcoxon	0.00540384	0.018195
Britain-Italy	Iceland-NOR-SW	Wilcoxon	0.00988426	0.0289844
Britain-Italy	Iceland-Romania	Wilcoxon	0.000455385	0.00297827
Britain-Italy	Italy-Croatia	Wilcoxon	0.0746641	0.136213
Britain-Italy	Italy-Italy	Wilcoxon	0.00396763	0.0146332
Britain-Italy	Italy-Lithuania	Wilcoxon	0.00494767	0.0169787
Britain-Italy	Italy-Romania	Wilcoxon	0.0012248	0.00606467
Britain-Italy	Lithuania-Croatia	Wilcoxon	0.187412	0.283196
Britain-Italy	Lithuania-Lithuania	Wilcoxon	0.00267062	0.0107652
Britain-Italy	Lithuania-Romania	Wilcoxon	0.187412	0.283196
Britain-Italy	NOR-ALT-Lithuania	Wilcoxon	0.0342914	0.0729137
Britain-Italy	NOR-ALT-Russia	Wilcoxon	0.178631	0.272517
Britain-Italy	NOR-CE-Italy	Wilcoxon	0.0568878	0.110056
Britain-Italy	NOR-CE-Lithuania	Wilcoxon	0.156798	0.24549
Britain-Italy	NOR-CW-Iberia	Wilcoxon	0.178631	0.272517
Britain-Italy	NOR-CW-Italy	Wilcoxon	0.142823	0.228298
Britain-Italy	NOR-CW-Lithuania	Wilcoxon	0.0754913	0.137266
Britain-Italy	NOR-CW-Romania	Wilcoxon	0.0319353	0.0688244
Britain-Italy	NOR-KOF-Lithuania	Wilcoxon	0.150224	0.237275
Britain-Italy	NOR-KOF-Russia	Wilcoxon	0.107834	0.182833
Britain-Italy	NOR-LOF-Lithuania	Wilcoxon	0.013227	0.0363841
Britain-Italy	NOR-SE-Italy	Wilcoxon	0.0142387	0.0378962
Britain-Italy	NOR-SE-Lithuania	Wilcoxon	0.802848	0.862519
Britain-Italy	NOR-SW-Iberia	Wilcoxon	0.704014	0.782785
Britain-Italy	NOR-SW-Italy	Wilcoxon	0.625229	0.724456
Britain-Italy	NOR-SW-Lithuania	Wilcoxon	0.0574937	0.110583
Britain-Italy	NOR-SW-Romania	Wilcoxon	0.11551	0.192203
Britain-Italy	NOR-TRO-Romania	Wilcoxon	0.0141151	0.0378962
Britain-Italy	Russia-Lithuania	Wilcoxon	0.204271	0.303859
Britain-Italy	Russia-Romania	Wilcoxon	0.35188	0.468845
Britain-Italy	SIberia-Lithuania	Wilcoxon	0.271239	0.379417
Britain-Lithuania	Britain-Romania	Wilcoxon	0.0788932	0.141996
Britain-Lithuania	Croatia-Croatia	Wilcoxon	0.000666001	0.00395455
Britain-Lithuania	Croatia-Romania	Wilcoxon	0.001332	0.00648331
Britain-Lithuania	Finland-Lithuania	Wilcoxon	0.0207789	0.0497235
Britain-Lithuania	France-Iberia	Wilcoxon	0.453546	0.573851
Britain-Lithuania	France-Italy	Wilcoxon	0.635365	0.734039
Britain-Lithuania	Germany-Croatia	Wilcoxon	0.0303287	0.0666535
Britain-Lithuania	Germany-Germany	Wilcoxon	0.00699301	0.0219934
Britain-Lithuania	Germany-Italy	Wilcoxon	0.0041169	0.0150357
Britain-Lithuania	Germany-Lithuania	Wilcoxon	0.115063	0.19196
Britain-Lithuania	Germany-Romania	Wilcoxon	0.208044	0.307871
Britain-Lithuania	Iberia-Croatia	Wilcoxon	0.00725148	0.0226569
Britain-Lithuania	Iberia-Germany	Wilcoxon	0.44581	0.566064
Britain-Lithuania	Iberia-Iberia	Wilcoxon	0.001998	0.00877037
Britain-Lithuania	Iberia-Italy	Wilcoxon	0.0974141	0.169586
Britain-Lithuania	Iberia-Lithuania	Wilcoxon	0.000600019	0.00365373
Britain-Lithuania	Iberia-Romania	Wilcoxon	0.000327577	0.00234381
Britain-Lithuania	Iceland-Iberia	Wilcoxon	0.417318	0.537518
Britain-Lithuania	Iceland-Italy	Wilcoxon	0.0484037	0.0964703
Britain-Lithuania	Iceland-NOR-SW	Wilcoxon	5.93497e-05	0.000663511
Britain-Lithuania	Iceland-Romania	Wilcoxon	0.0200065	0.0487083
Britain-Lithuania	Italy-Croatia	Wilcoxon	0.0125332	0.0346907
Britain-Lithuania	Italy-Italy	Wilcoxon	0.000666001	0.00395455
Britain-Lithuania	Italy-Lithuania	Wilcoxon	0.172549	0.264933
Britain-Lithuania	Italy-Romania	Wilcoxon	0.024668	0.0568052
Britain-Lithuania	Lithuania-Croatia	Wilcoxon	0.108803	0.184039
Britain-Lithuania	Lithuania-Lithuania	Wilcoxon	0.000666001	0.00395455
Britain-Lithuania	Lithuania-Romania	Wilcoxon	0.00123406	0.00608945
Britain-Lithuania	NOR-ALT-Lithuania	Wilcoxon	0.712787	0.788862
Britain-Lithuania	NOR-ALT-Russia	Wilcoxon	1	1
Britain-Lithuania	NOR-CE-Italy	Wilcoxon	0.600884	0.704231
Britain-Lithuania	NOR-CE-Lithuania	Wilcoxon	0.0702386	0.129692
Britain-Lithuania	NOR-CW-Iberia	Wilcoxon	0.839161	0.885575
Britain-Lithuania	NOR-CW-Italy	Wilcoxon	0.712787	0.788862
Britain-Lithuania	NOR-CW-Lithuania	Wilcoxon	0.953047	0.966926
Britain-Lithuania	NOR-CW-Romania	Wilcoxon	0.0992341	0.171918
Britain-Lithuania	NOR-KOF-Lithuania	Wilcoxon	0.937063	0.955583
Britain-Lithuania	NOR-KOF-Russia	Wilcoxon	0.468531	0.5871
Britain-Lithuania	NOR-LOF-Lithuania	Wilcoxon	0.105894	0.18049
Britain-Lithuania	NOR-SE-Italy	Wilcoxon	0.815935	0.872173
Britain-Lithuania	NOR-SE-Lithuania	Wilcoxon	0.115134	0.19196
Britain-Lithuania	NOR-SW-Iberia	Wilcoxon	0.427822	0.548578
Britain-Lithuania	NOR-SW-Italy	Wilcoxon	0.367632	0.485315
Britain-Lithuania	NOR-SW-Lithuania	Wilcoxon	0.427822	0.548578
Britain-Lithuania	NOR-SW-Romania	Wilcoxon	0.492258	0.608308
Britain-Lithuania	NOR-TRO-Romania	Wilcoxon	0.160839	0.250993
Britain-Lithuania	Russia-Lithuania	Wilcoxon	0.573427	0.680355
Britain-Lithuania	Russia-Romania	Wilcoxon	0.692308	0.777623
Britain-Lithuania	SIberia-Lithuania	Wilcoxon	0.811189	0.868871
Britain-Romania	Croatia-Croatia	t-test	0.00174096	0.00790893
Britain-Romania	Croatia-Romania	t-test	0.0112845	0.0319649
Britain-Romania	Finland-Lithuania	Wilcoxon	4.26728e-07	2.03549e-05
Britain-Romania	France-Iberia	t-test	0.0412072	0.0837606
Britain-Romania	France-Italy	t-test	0.051889	0.10256
Britain-Romania	Germany-Croatia	Wilcoxon	7.63942e-05	0.000797957
Britain-Romania	Germany-Germany	t-test	0.00788506	0.0241617
Britain-Romania	Germany-Italy	Wilcoxon	0.000120622	0.00110648
Britain-Romania	Germany-Lithuania	Wilcoxon	0.00193398	0.0085948
Britain-Romania	Germany-Romania	Wilcoxon	0.0955571	0.166759
Britain-Romania	Iberia-Croatia	t-test	0.54695	0.654918
Britain-Romania	Iberia-Germany	t-test	0.535827	0.646476
Britain-Romania	Iberia-Iberia	t-test	0.00197804	0.00873636
Britain-Romania	Iberia-Italy	Wilcoxon	0.00175822	0.00796207
Britain-Romania	Iberia-Lithuania	t-test	0.0207779	0.0497235
Britain-Romania	Iberia-Romania	t-test	0.0050256	0.0171638
Britain-Romania	Iceland-Iberia	t-test	0.446817	0.566338
Britain-Romania	Iceland-Italy	Wilcoxon	0.688251	0.774283
Britain-Romania	Iceland-NOR-SW	Wilcoxon	2.9063e-05	0.000402858
Britain-Romania	Iceland-Romania	Wilcoxon	0.316366	0.428947
Britain-Romania	Italy-Croatia	Wilcoxon	0.000258193	0.0019446
Britain-Romania	Italy-Italy	t-test	0.000930802	0.00497482
Britain-Romania	Italy-Lithuania	Wilcoxon	0.193145	0.290631
Britain-Romania	Italy-Romania	t-test	0.240032	0.346606
Britain-Romania	Lithuania-Croatia	t-test	0.00600234	0.0195773
Britain-Romania	Lithuania-Lithuania	t-test	0.000865492	0.00472717
Britain-Romania	Lithuania-Romania	t-test	0.00310127	0.0120923
Britain-Romania	NOR-ALT-Lithuania	t-test	0.15277	0.240499
Britain-Romania	NOR-ALT-Russia	t-test	0.106391	0.180814
Britain-Romania	NOR-CE-Italy	Wilcoxon	0.0311189	0.0676765
Britain-Romania	NOR-CE-Lithuania	Wilcoxon	0.00332168	0.0128122
Britain-Romania	NOR-CW-Iberia	t-test	0.236427	0.34209
Britain-Romania	NOR-CW-Italy	t-test	0.103544	0.177238
Britain-Romania	NOR-CW-Lithuania	t-test	0.408881	0.528554
Britain-Romania	NOR-CW-Romania	t-test	0.955137	0.967989
Britain-Romania	NOR-KOF-Lithuania	t-test	0.255085	0.362489
Britain-Romania	NOR-KOF-Russia	t-test	0.291091	0.403017
Britain-Romania	NOR-LOF-Lithuania	t-test	0.905678	0.934409
Britain-Romania	NOR-SE-Italy	t-test	0.0280112	0.0631244
Britain-Romania	NOR-SE-Lithuania	t-test	0.000670776	0.00396645
Britain-Romania	NOR-SW-Iberia	t-test	0.124302	0.204455
Britain-Romania	NOR-SW-Italy	t-test	0.0356077	0.0748274
Britain-Romania	NOR-SW-Lithuania	Wilcoxon	0.0879121	0.155311
Britain-Romania	NOR-SW-Romania	Wilcoxon	0.0255744	0.0583684
Britain-Romania	NOR-TRO-Romania	Wilcoxon	0.372727	0.490232
Britain-Romania	Russia-Lithuania	t-test	0.164061	0.255149
Britain-Romania	Russia-Romania	t-test	0.0819335	0.146742
Britain-Romania	SIberia-Lithuania	t-test	0.12104	0.200193
Croatia-Croatia	Croatia-Romania	t-test	1.96335e-05	0.000305387
Croatia-Croatia	Finland-Lithuania	Wilcoxon	0.0373265	0.0775243
Croatia-Croatia	France-Iberia	t-test	0.0911859	0.160146
Croatia-Croatia	France-Italy	t-test	0.0877088	0.155311
Croatia-Croatia	Germany-Croatia	Wilcoxon	0.000233427	0.00178628
Croatia-Croatia	Germany-Germany	t-test	0.0990879	0.171872
Croatia-Croatia	Germany-Italy	Wilcoxon	0.0945378	0.165383
Croatia-Croatia	Germany-Lithuania	Wilcoxon	0.00443511	0.0154796
Croatia-Croatia	Germany-Romania	Wilcoxon	0.000233427	0.00178628
Croatia-Croatia	Iberia-Croatia	t-test	0.000168513	0.00145639
Croatia-Croatia	Iberia-Germany	t-test	0.0023902	0.0101797
Croatia-Croatia	Iberia-Iberia	t-test	0.00508337	0.0173198
Croatia-Croatia	Iberia-Italy	Wilcoxon	0.00039314	0.00267897
Croatia-Croatia	Iberia-Lithuania	t-test	0.00112407	0.00578612
Croatia-Croatia	Iberia-Romania	t-test	1.18589e-06	4.46581e-05
Croatia-Croatia	Iceland-Iberia	t-test	0.00434722	0.0152901
Croatia-Croatia	Iceland-Italy	Wilcoxon	0.000171999	0.00145639
Croatia-Croatia	Iceland-NOR-SW	Wilcoxon	0.672472	0.760271
Croatia-Croatia	Iceland-Romania	Wilcoxon	0.00159971	0.00743244
Croatia-Croatia	Italy-Croatia	Wilcoxon	2.035e-05	0.000306536
Croatia-Croatia	Italy-Italy	t-test	0.0285215	0.0637583
Croatia-Croatia	Italy-Lithuania	Wilcoxon	3.04044e-05	0.000402858
Croatia-Croatia	Italy-Romania	t-test	1.17757e-05	0.000230837
Croatia-Croatia	Lithuania-Croatia	t-test	1.00602e-05	0.000214771
Croatia-Croatia	Lithuania-Lithuania	t-test	0.0117748	0.0330387
Croatia-Croatia	Lithuania-Romania	t-test	3.36179e-06	9.48551e-05
Croatia-Croatia	NOR-ALT-Lithuania	t-test	0.00199571	0.00877037
Croatia-Croatia	NOR-ALT-Russia	t-test	0.00112916	0.00579148
Croatia-Croatia	NOR-CE-Italy	Wilcoxon	0.00252525	0.0102953
Croatia-Croatia	NOR-CE-Lithuania	Wilcoxon	0.00252525	0.0102953
Croatia-Croatia	NOR-CW-Iberia	t-test	0.0209578	0.0500679
Croatia-Croatia	NOR-CW-Italy	t-test	0.0132325	0.0363841
Croatia-Croatia	NOR-CW-Lithuania	t-test	0.0325919	0.0698189
Croatia-Croatia	NOR-CW-Romania	t-test	0.00837202	0.0255991
Croatia-Croatia	NOR-KOF-Lithuania	t-test	0.0191644	0.0470399
Croatia-Croatia	NOR-KOF-Russia	t-test	6.26347e-05	0.000694808
Croatia-Croatia	NOR-LOF-Lithuania	t-test	2.89781e-05	0.000402858
Croatia-Croatia	NOR-SE-Italy	t-test	0.000712088	0.00414227
Croatia-Croatia	NOR-SE-Lithuania	t-test	0.0465732	0.093736
Croatia-Croatia	NOR-SW-Iberia	t-test	0.0383305	0.079036
Croatia-Croatia	NOR-SW-Italy	t-test	0.0207253	0.0497235
Croatia-Croatia	NOR-SW-Lithuania	Wilcoxon	0.004329	0.0152901
Croatia-Croatia	NOR-SW-Romania	Wilcoxon	0.004329	0.0152901
Croatia-Croatia	NOR-TRO-Romania	Wilcoxon	0.0357143	0.0748274
Croatia-Croatia	Russia-Lithuania	t-test	0.000110859	0.0010647
Croatia-Croatia	Russia-Romania	t-test	0.000371897	0.00257094
Croatia-Croatia	SIberia-Lithuania	t-test	0.00580555	0.019256
Croatia-Romania	Finland-Lithuania	Wilcoxon	0.856965	0.901041
Croatia-Romania	France-Iberia	t-test	0.756493	0.823225
Croatia-Romania	France-Italy	t-test	0.643847	0.739442
Croatia-Romania	Germany-Croatia	Wilcoxon	0.924136	0.945951
Croatia-Romania	Germany-Germany	t-test	2.14486e-06	7.30784e-05
Croatia-Romania	Germany-Italy	Wilcoxon	0.0945378	0.165383
Croatia-Romania	Germany-Lithuania	Wilcoxon	0.848973	0.893294
Croatia-Romania	Germany-Romania	Wilcoxon	0.000233427	0.00178628
Croatia-Romania	Iberia-Croatia	t-test	0.00168575	0.00770706
Croatia-Romania	Iberia-Germany	t-test	0.0223439	0.0527626
Croatia-Romania	Iberia-Iberia	t-test	2.76061e-09	6.58405e-07
Croatia-Romania	Iberia-Italy	Wilcoxon	1	1
Croatia-Romania	Iberia-Lithuania	t-test	0.00319071	0.0123737
Croatia-Romania	Iberia-Romania	t-test	1.02524e-05	0.000214771
Croatia-Romania	Iceland-Iberia	t-test	0.0314776	0.0683528
Croatia-Romania	Iceland-Italy	Wilcoxon	0.000171999	0.00145639
Croatia-Romania	Iceland-NOR-SW	Wilcoxon	0.0107069	0.0309527
Croatia-Romania	Iceland-Romania	Wilcoxon	0.00159971	0.00743244
Croatia-Romania	Italy-Croatia	Wilcoxon	0.641433	0.738447
Croatia-Romania	Italy-Italy	t-test	5.4953e-08	4.36877e-06
Croatia-Romania	Italy-Lithuania	Wilcoxon	0.000212831	0.00174035
Croatia-Romania	Italy-Romania	t-test	0.000935169	0.00497482
Croatia-Romania	Lithuania-Croatia	t-test	0.0700332	0.12948
Croatia-Romania	Lithuania-Lithuania	t-test	1.99559e-09	6.37511e-07
Croatia-Romania	Lithuania-Romania	t-test	0.96824	0.979189
Croatia-Romania	NOR-ALT-Lithuania	t-test	0.03035	0.0666535
Croatia-Romania	NOR-ALT-Russia	t-test	0.0304734	0.0666694
Croatia-Romania	NOR-CE-Italy	Wilcoxon	0.267677	0.3748
Croatia-Romania	NOR-CE-Lithuania	Wilcoxon	0.0732323	0.134181
Croatia-Romania	NOR-CW-Iberia	t-test	0.12717	0.207978
Croatia-Romania	NOR-CW-Italy	t-test	0.133601	0.216025
Croatia-Romania	NOR-CW-Lithuania	t-test	0.131895	0.213751
Croatia-Romania	NOR-CW-Romania	t-test	0.0309893	0.067533
Croatia-Romania	NOR-KOF-Lithuania	t-test	0.121151	0.200193
Croatia-Romania	NOR-KOF-Russia	t-test	0.000402364	0.00272883
Croatia-Romania	NOR-LOF-Lithuania	t-test	0.000155457	0.0013732
Croatia-Romania	NOR-SE-Italy	t-test	0.0324455	0.0697139
Croatia-Romania	NOR-SE-Lithuania	t-test	0.718986	0.794493
Croatia-Romania	NOR-SW-Iberia	t-test	0.229103	0.334538
Croatia-Romania	NOR-SW-Italy	t-test	0.305017	0.417285
Croatia-Romania	NOR-SW-Lithuania	Wilcoxon	0.004329	0.0152901
Croatia-Romania	NOR-SW-Romania	Wilcoxon	0.004329	0.0152901
Croatia-Romania	NOR-TRO-Romania	Wilcoxon	0.0357143	0.0748274
Croatia-Romania	Russia-Lithuania	t-test	0.00129364	0.00631806
Croatia-Romania	Russia-Romania	t-test	0.023035	0.0540379
Croatia-Romania	SIberia-Lithuania	t-test	0.116165	0.192845
Finland-Lithuania	France-Iberia	Wilcoxon	0.652085	0.745314
Finland-Lithuania	France-Italy	Wilcoxon	0.652085	0.745314
Finland-Lithuania	Germany-Croatia	Wilcoxon	0.33182	0.446272
Finland-Lithuania	Germany-Germany	Wilcoxon	0.00601504	0.0195773
Finland-Lithuania	Germany-Italy	Wilcoxon	0.464607	0.583652
Finland-Lithuania	Germany-Lithuania	Wilcoxon	0.394946	0.513789
Finland-Lithuania	Germany-Romania	Wilcoxon	2.55608e-05	0.00036554
Finland-Lithuania	Iberia-Croatia	Wilcoxon	4.24236e-09	7.58852e-07
Finland-Lithuania	Iberia-Germany	Wilcoxon	0.000195372	0.00161605
Finland-Lithuania	Iberia-Iberia	Wilcoxon	0.000273411	0.00203776
Finland-Lithuania	Iberia-Italy	Wilcoxon	0.296832	0.409216
Finland-Lithuania	Iberia-Lithuania	Wilcoxon	2.31232e-08	2.08312e-06
Finland-Lithuania	Iberia-Romania	Wilcoxon	9.07457e-10	6.02696e-07
Finland-Lithuania	Iceland-Iberia	Wilcoxon	0.000753068	0.00431674
Finland-Lithuania	Iceland-Italy	Wilcoxon	4.24236e-09	7.58852e-07
Finland-Lithuania	Iceland-NOR-SW	Wilcoxon	0.0118264	0.0331187
Finland-Lithuania	Iceland-Romania	Wilcoxon	3.76107e-06	9.96685e-05
Finland-Lithuania	Italy-Croatia	Wilcoxon	0.442546	0.564927
Finland-Lithuania	Italy-Italy	Wilcoxon	0.00041606	0.00278216
Finland-Lithuania	Italy-Lithuania	Wilcoxon	5.01728e-06	0.00012596
Finland-Lithuania	Italy-Romania	Wilcoxon	3.84867e-10	5.50745e-07
Finland-Lithuania	Lithuania-Croatia	Wilcoxon	0.356684	0.474363
Finland-Lithuania	Lithuania-Lithuania	Wilcoxon	0.000118874	0.0011046
Finland-Lithuania	Lithuania-Romania	Wilcoxon	0.929395	0.949974
Finland-Lithuania	NOR-ALT-Lithuania	Wilcoxon	0.0147998	0.0390029
Finland-Lithuania	NOR-ALT-Russia	Wilcoxon	0.0257006	0.0585624
Finland-Lithuania	NOR-CE-Italy	Wilcoxon	0.110073	0.185518
Finland-Lithuania	NOR-CE-Lithuania	Wilcoxon	0.628191	0.727298
Finland-Lithuania	NOR-CW-Iberia	Wilcoxon	0.195215	0.293438
Finland-Lithuania	NOR-CW-Italy	Wilcoxon	0.155636	0.244592
Finland-Lithuania	NOR-CW-Lithuania	Wilcoxon	0.0666885	0.124584
Finland-Lithuania	NOR-CW-Romania	Wilcoxon	0.000118874	0.0011046
Finland-Lithuania	NOR-KOF-Lithuania	Wilcoxon	0.124812	0.204823
Finland-Lithuania	NOR-KOF-Russia	Wilcoxon	0.00150376	0.00717293
Finland-Lithuania	NOR-LOF-Lithuania	Wilcoxon	0.000273411	0.00203776
Finland-Lithuania	NOR-SE-Italy	Wilcoxon	0.000311743	0.00225305
Finland-Lithuania	NOR-SE-Lithuania	Wilcoxon	0.65557	0.7487
Finland-Lithuania	NOR-SW-Iberia	Wilcoxon	0.250869	0.357208
Finland-Lithuania	NOR-SW-Italy	Wilcoxon	0.250869	0.357208
Finland-Lithuania	NOR-SW-Lithuania	Wilcoxon	0.00133734	0.00648721
Finland-Lithuania	NOR-SW-Romania	Wilcoxon	0.00942079	0.0281129
Finland-Lithuania	NOR-TRO-Romania	Wilcoxon	0.00150376	0.00717293
Finland-Lithuania	Russia-Lithuania	Wilcoxon	0.00601504	0.0195773
Finland-Lithuania	Russia-Romania	Wilcoxon	0.221053	0.324437
Finland-Lithuania	SIberia-Lithuania	Wilcoxon	0.261654	0.36847
France-Iberia	France-Italy	t-test	0.907247	0.935353
France-Iberia	Germany-Croatia	Wilcoxon	0.870588	0.910681
France-Iberia	Germany-Germany	t-test	0.122274	0.201816
France-Iberia	Germany-Italy	Wilcoxon	0.703361	0.782785
France-Iberia	Germany-Lithuania	Wilcoxon	0.703361	0.782785
France-Iberia	Germany-Romania	Wilcoxon	0.201681	0.301506
France-Iberia	Iberia-Croatia	t-test	0.00875485	0.0264308
France-Iberia	Iberia-Germany	t-test	0.0687179	0.127213
France-Iberia	Iberia-Iberia	t-test	0.0470062	0.094342
France-Iberia	Iberia-Italy	Wilcoxon	0.891641	0.925263
France-Iberia	Iberia-Lithuania	t-test	0.00968211	0.0285126
France-Iberia	Iberia-Romania	t-test	0.000112935	0.0010774
France-Iberia	Iceland-Iberia	t-test	0.107332	0.182197
France-Iberia	Iceland-Italy	Wilcoxon	0.0248366	0.0570484
France-Iberia	Iceland-NOR-SW	Wilcoxon	0.262126	0.36847
France-Iberia	Iceland-Romania	Wilcoxon	0.00775665	0.0239049
France-Iberia	Italy-Croatia	Wilcoxon	0.621652	0.722652
France-Iberia	Italy-Italy	t-test	0.0386839	0.0794213
France-Iberia	Italy-Lithuania	Wilcoxon	0.132332	0.214216
France-Iberia	Italy-Romania	t-test	0.0094692	0.0281129
France-Iberia	Lithuania-Croatia	t-test	0.898007	0.930124
France-Iberia	Lithuania-Lithuania	t-test	0.034724	0.0737241
France-Iberia	Lithuania-Romania	t-test	0.710871	0.788571
France-Iberia	NOR-ALT-Lithuania	t-test	0.172904	0.265194
France-Iberia	NOR-ALT-Russia	t-test	0.380923	0.498758
France-Iberia	NOR-CE-Italy	Wilcoxon	0.527273	0.639972
France-Iberia	NOR-CE-Lithuania	Wilcoxon	0.787879	0.848987
France-Iberia	NOR-CW-Iberia	t-test	0.337842	0.453946
France-Iberia	NOR-CW-Italy	t-test	0.348611	0.465791
France-Iberia	NOR-CW-Lithuania	t-test	0.271529	0.37945
France-Iberia	NOR-CW-Romania	t-test	0.0912081	0.160146
France-Iberia	NOR-KOF-Lithuania	t-test	0.390003	0.508746
France-Iberia	NOR-KOF-Russia	t-test	0.185655	0.281134
France-Iberia	NOR-LOF-Lithuania	t-test	0.0183875	0.0459583
France-Iberia	NOR-SE-Italy	t-test	0.130474	0.212169
France-Iberia	NOR-SE-Lithuania	t-test	0.986342	0.996791
France-Iberia	NOR-SW-Iberia	t-test	0.430514	0.551043
France-Iberia	NOR-SW-Italy	t-test	0.623447	0.723562
France-Iberia	NOR-SW-Lithuania	Wilcoxon	0.47619	0.594615
France-Iberia	NOR-SW-Romania	Wilcoxon	0.761905	0.8266
France-Iberia	NOR-TRO-Romania	Wilcoxon	0.0571429	0.110056
France-Iberia	Russia-Lithuania	t-test	0.381516	0.49904
France-Iberia	Russia-Romania	t-test	0.776897	0.840317
France-Iberia	SIberia-Lithuania	t-test	0.601783	0.704321
France-Italy	Germany-Croatia	Wilcoxon	0.870588	0.910681
France-Italy	Germany-Germany	t-test	0.12476	0.204823
France-Italy	Germany-Italy	Wilcoxon	0.703361	0.782785
France-Italy	Germany-Lithuania	Wilcoxon	0.784874	0.848304
France-Italy	Germany-Romania	Wilcoxon	0.201681	0.301506
France-Italy	Iberia-Croatia	t-test	0.0116491	0.0328148
France-Italy	Iberia-Germany	t-test	0.0869209	0.154514
France-Italy	Iberia-Iberia	t-test	0.0498756	0.0989902
France-Italy	Iberia-Italy	Wilcoxon	1	1
France-Italy	Iberia-Lithuania	t-test	0.0109581	0.031488
France-Italy	Iberia-Romania	t-test	0.000155404	0.0013732
France-Italy	Iceland-Iberia	t-test	0.135101	0.217959
France-Italy	Iceland-Italy	Wilcoxon	0.0614379	0.116447
France-Italy	Iceland-NOR-SW	Wilcoxon	0.220846	0.324437
France-Italy	Iceland-Romania	Wilcoxon	0.00775665	0.0239049
France-Italy	Italy-Croatia	Wilcoxon	0.621652	0.722652
France-Italy	Italy-Italy	t-test	0.0400343	0.0816941
France-Italy	Italy-Lithuania	Wilcoxon	0.203162	0.302838
France-Italy	Italy-Romania	t-test	0.0153746	0.040005
France-Italy	Lithuania-Croatia	t-test	0.923647	0.945951
France-Italy	Lithuania-Lithuania	t-test	0.0363089	0.075962
France-Italy	Lithuania-Romania	t-test	0.578098	0.68425
France-Italy	NOR-ALT-Lithuania	t-test	0.230578	0.336315
France-Italy	NOR-ALT-Russia	t-test	0.488121	0.604763
France-Italy	NOR-CE-Italy	Wilcoxon	0.527273	0.639972
France-Italy	NOR-CE-Lithuania	Wilcoxon	0.787879	0.848987
France-Italy	NOR-CW-Iberia	t-test	0.40188	0.52186
France-Italy	NOR-CW-Italy	t-test	0.425064	0.547002
France-Italy	NOR-CW-Lithuania	t-test	0.313723	0.426341
France-Italy	NOR-CW-Romania	t-test	0.108262	0.183341
France-Italy	NOR-KOF-Lithuania	t-test	0.462441	0.581505
France-Italy	NOR-KOF-Russia	t-test	0.256761	0.364314
France-Italy	NOR-LOF-Lithuania	t-test	0.0285497	0.0637583
France-Italy	NOR-SE-Italy	t-test	0.181932	0.276963
France-Italy	NOR-SE-Lithuania	t-test	0.880392	0.917159
France-Italy	NOR-SW-Iberia	t-test	0.500326	0.61615
France-Italy	NOR-SW-Italy	t-test	0.734285	0.805181
France-Italy	NOR-SW-Lithuania	Wilcoxon	0.47619	0.594615
France-Italy	NOR-SW-Romania	Wilcoxon	0.761905	0.8266
France-Italy	NOR-TRO-Romania	Wilcoxon	0.0571429	0.110056
France-Italy	Russia-Lithuania	t-test	0.488798	0.605078
France-Italy	Russia-Romania	t-test	0.895743	0.928847
France-Italy	SIberia-Lithuania	t-test	0.709257	0.788002
Germany-Croatia	Germany-Germany	Wilcoxon	0.00357143	0.0134492
Germany-Croatia	Germany-Italy	Wilcoxon	0.014044	0.0378474
Germany-Croatia	Germany-Lithuania	Wilcoxon	0.879847	0.917159
Germany-Croatia	Germany-Romania	Wilcoxon	0.00154991	0.00734411
Germany-Croatia	Iberia-Croatia	Wilcoxon	1.89448e-06	6.61219e-05
Germany-Croatia	Iberia-Germany	Wilcoxon	0.00286945	0.0114378
Germany-Croatia	Iberia-Iberia	Wilcoxon	0.000840336	0.00460736
Germany-Croatia	Iberia-Italy	Wilcoxon	0.502564	0.617843
Germany-Croatia	Iberia-Lithuania	Wilcoxon	1.53837e-06	5.50353e-05
Germany-Croatia	Iberia-Romania	Wilcoxon	5.89415e-08	4.43922e-06
Germany-Croatia	Iceland-Iberia	Wilcoxon	0.0186017	0.0461334
Germany-Croatia	Iceland-Italy	Wilcoxon	1.94433e-05	0.000305387
Germany-Croatia	Iceland-NOR-SW	Wilcoxon	0.000108327	0.00105453
Germany-Croatia	Iceland-Romania	Wilcoxon	6.31597e-05	0.000695242
Germany-Croatia	Italy-Croatia	Wilcoxon	0.830477	0.879776
Germany-Croatia	Italy-Italy	Wilcoxon	0.000233427	0.00178628
Germany-Croatia	Italy-Lithuania	Wilcoxon	6.59774e-05	0.000720715
Germany-Croatia	Italy-Romania	Wilcoxon	7.29754e-06	0.000165758
Germany-Croatia	Lithuania-Croatia	Wilcoxon	0.274923	0.383445
Germany-Croatia	Lithuania-Lithuania	Wilcoxon	0.000233427	0.00178628
Germany-Croatia	Lithuania-Romania	Wilcoxon	0.642647	0.738657
Germany-Croatia	NOR-ALT-Lithuania	Wilcoxon	0.0364883	0.076004
Germany-Croatia	NOR-ALT-Russia	Wilcoxon	0.0789916	0.141996
Germany-Croatia	NOR-CE-Italy	Wilcoxon	0.182688	0.277229
Germany-Croatia	NOR-CE-Lithuania	Wilcoxon	0.699174	0.781655
Germany-Croatia	NOR-CW-Iberia	Wilcoxon	0.548739	0.654918
Germany-Croatia	NOR-CW-Italy	Wilcoxon	0.36761	0.485315
Germany-Croatia	NOR-CW-Lithuania	Wilcoxon	0.246032	0.353093
Germany-Croatia	NOR-CW-Romania	Wilcoxon	0.00443511	0.0154796
Germany-Croatia	NOR-KOF-Lithuania	Wilcoxon	0.146429	0.232305
Germany-Croatia	NOR-KOF-Russia	Wilcoxon	0.025	0.0571486
Germany-Croatia	NOR-LOF-Lithuania	Wilcoxon	0.00588235	0.0193955
Germany-Croatia	NOR-SE-Italy	Wilcoxon	0.00873825	0.0264308
Germany-Croatia	NOR-SE-Lithuania	Wilcoxon	0.524956	0.638786
Germany-Croatia	NOR-SW-Iberia	Wilcoxon	0.966092	0.977707
Germany-Croatia	NOR-SW-Italy	Wilcoxon	0.831417	0.879776
Germany-Croatia	NOR-SW-Lithuania	Wilcoxon	0.00921421	0.0277007
Germany-Croatia	NOR-SW-Romania	Wilcoxon	0.0577178	0.110716
Germany-Croatia	NOR-TRO-Romania	Wilcoxon	0.00357143	0.0134492
Germany-Croatia	Russia-Lithuania	Wilcoxon	0.0571429	0.110056
Germany-Croatia	Russia-Romania	Wilcoxon	0.189286	0.285425
Germany-Croatia	SIberia-Lithuania	Wilcoxon	0.296429	0.409054
Germany-Germany	Germany-Italy	Wilcoxon	0.0142857	0.0378962
Germany-Germany	Germany-Lithuania	Wilcoxon	0.0142857	0.0378962
Germany-Germany	Germany-Romania	Wilcoxon	0.00357143	0.0134492
Germany-Germany	Iberia-Croatia	t-test	0.0012818	0.0062817
Germany-Germany	Iberia-Germany	t-test	0.00902301	0.027183
Germany-Germany	Iberia-Iberia	t-test	0.0584908	0.112049
Germany-Germany	Iberia-Italy	Wilcoxon	0.00206398	0.00895018
Germany-Germany	Iberia-Lithuania	t-test	0.00690404	0.0218094
Germany-Germany	Iberia-Romania	t-test	2.95479e-05	0.000402858
Germany-Germany	Iceland-Iberia	t-test	0.015319	0.040005
Germany-Germany	Iceland-Italy	Wilcoxon	0.00294118	0.0115627
Germany-Germany	Iceland-NOR-SW	Wilcoxon	0.164216	0.255149
Germany-Germany	Iceland-Romania	Wilcoxon	0.0105265	0.0304926
Germany-Germany	Italy-Croatia	Wilcoxon	0.000769231	0.00435087
Germany-Germany	Italy-Italy	t-test	0.809592	0.86781
Germany-Germany	Italy-Lithuania	Wilcoxon	0.000988142	0.00519865
Germany-Germany	Italy-Romania	t-test	0.000116654	0.00109823
Germany-Germany	Lithuania-Croatia	t-test	1.84888e-05	0.000297274
Germany-Germany	Lithuania-Lithuania	t-test	0.458071	0.578552
Germany-Germany	Lithuania-Romania	t-test	8.40343e-07	3.25008e-05
Germany-Germany	NOR-ALT-Lithuania	t-test	0.00764124	0.023668
Germany-Germany	NOR-ALT-Russia	t-test	0.00497916	0.0170459
Germany-Germany	NOR-CE-Italy	Wilcoxon	0.0166667	0.0423623
Germany-Germany	NOR-CE-Lithuania	Wilcoxon	0.0166667	0.0423623
Germany-Germany	NOR-CW-Iberia	t-test	0.0537544	0.105663
Germany-Germany	NOR-CW-Italy	t-test	0.0315725	0.0684549
Germany-Germany	NOR-CW-Lithuania	t-test	0.0747219	0.136213
Germany-Germany	NOR-CW-Romania	t-test	0.0304156	0.0666535
Germany-Germany	NOR-KOF-Lithuania	t-test	0.0552056	0.10807
Germany-Germany	NOR-KOF-Russia	t-test	0.000698983	0.00409021
Germany-Germany	NOR-LOF-Lithuania	t-test	0.000497519	0.00315022
Germany-Germany	NOR-SE-Italy	t-test	0.00256726	0.0104368
Germany-Germany	NOR-SE-Lithuania	t-test	0.0545775	0.107134
Germany-Germany	NOR-SW-Iberia	t-test	0.073143	0.134181
Germany-Germany	NOR-SW-Italy	t-test	0.0384027	0.079071
Germany-Germany	NOR-SW-Lithuania	Wilcoxon	0.0238095	0.0549539
Germany-Germany	NOR-SW-Romania	Wilcoxon	0.0238095	0.0549539
Germany-Germany	NOR-TRO-Romania	Wilcoxon	0.1	0.171995
Germany-Germany	Russia-Lithuania	t-test	0.000760582	0.00432334
Germany-Germany	Russia-Romania	t-test	0.00113721	0.00581195
Germany-Germany	SIberia-Lithuania	t-test	0.0190536	0.0469289
Germany-Italy	Germany-Lithuania	Wilcoxon	0.0338277	0.0720348
Germany-Italy	Germany-Romania	Wilcoxon	0.00124839	0.00613899
Germany-Italy	Iberia-Croatia	Wilcoxon	1.38596e-05	0.000264441
Germany-Italy	Iberia-Germany	Wilcoxon	0.000384016	0.00262932
Germany-Italy	Iberia-Iberia	Wilcoxon	0.000840336	0.00460736
Germany-Italy	Iberia-Italy	Wilcoxon	0.0682748	0.126808
Germany-Italy	Iberia-Lithuania	Wilcoxon	2.69215e-06	8.04305e-05
Germany-Italy	Iberia-Romania	Wilcoxon	1.17883e-07	8.03288e-06
Germany-Italy	Iceland-Iberia	Wilcoxon	0.00466976	0.0161411
Germany-Italy	Iceland-Italy	Wilcoxon	3.71916e-05	0.00047947
Germany-Italy	Iceland-NOR-SW	Wilcoxon	0.169623	0.261783
Germany-Italy	Iceland-Romania	Wilcoxon	7.83496e-05	0.000806606
Germany-Italy	Italy-Croatia	Wilcoxon	0.00320139	0.0123816
Germany-Italy	Italy-Italy	Wilcoxon	0.00280112	0.011228
Germany-Italy	Italy-Lithuania	Wilcoxon	4.40762e-05	0.000539086
Germany-Italy	Italy-Romania	Wilcoxon	1.48882e-05	0.00027696
Germany-Italy	Lithuania-Croatia	Wilcoxon	0.0455624	0.0919603
Germany-Italy	Lithuania-Lithuania	Wilcoxon	0.000233427	0.00178628
Germany-Italy	Lithuania-Romania	Wilcoxon	0.055676	0.108693
Germany-Italy	NOR-ALT-Lithuania	Wilcoxon	0.0124576	0.0346152
Germany-Italy	NOR-ALT-Russia	Wilcoxon	0.0319328	0.0688244
Germany-Italy	NOR-CE-Italy	Wilcoxon	0.0186017	0.0461334
Germany-Italy	NOR-CE-Lithuania	Wilcoxon	0.0369453	0.0768441
Germany-Italy	NOR-CW-Iberia	Wilcoxon	0.0445378	0.0902742
Germany-Italy	NOR-CW-Italy	Wilcoxon	0.0577178	0.110716
Germany-Italy	NOR-CW-Lithuania	Wilcoxon	0.0140056	0.0378151
Germany-Italy	NOR-CW-Romania	Wilcoxon	0.00443511	0.0154796
Germany-Italy	NOR-KOF-Lithuania	Wilcoxon	0.110714	0.185518
Germany-Italy	NOR-KOF-Russia	Wilcoxon	0.025	0.0571486
Germany-Italy	NOR-LOF-Lithuania	Wilcoxon	0.00588235	0.0193955
Germany-Italy	NOR-SE-Italy	Wilcoxon	0.000473624	0.00303927
Germany-Italy	NOR-SE-Lithuania	Wilcoxon	0.235167	0.340611
Germany-Italy	NOR-SW-Iberia	Wilcoxon	0.0874244	0.155024
Germany-Italy	NOR-SW-Italy	Wilcoxon	0.106074	0.18049
Germany-Italy	NOR-SW-Lithuania	Wilcoxon	0.0219667	0.0523034
Germany-Italy	NOR-SW-Romania	Wilcoxon	0.0364883	0.076004
Germany-Italy	NOR-TRO-Romania	Wilcoxon	0.00357143	0.0134492
Germany-Italy	Russia-Lithuania	Wilcoxon	0.0571429	0.110056
Germany-Italy	Russia-Romania	Wilcoxon	0.146429	0.232305
Germany-Italy	SIberia-Lithuania	Wilcoxon	0.110714	0.185518
Germany-Lithuania	Germany-Romania	Wilcoxon	0.00860104	0.0262223
Germany-Lithuania	Iberia-Croatia	Wilcoxon	9.0237e-05	0.00090936
Germany-Lithuania	Iberia-Germany	Wilcoxon	0.0190987	0.0469592
Germany-Lithuania	Iberia-Iberia	Wilcoxon	0.000840336	0.00460736
Germany-Lithuania	Iberia-Italy	Wilcoxon	0.502564	0.617843
Germany-Lithuania	Iberia-Lithuania	Wilcoxon	4.61512e-06	0.000117933
Germany-Lithuania	Iberia-Romania	Wilcoxon	5.59944e-07	2.40558e-05
Germany-Lithuania	Iceland-Iberia	Wilcoxon	0.0674923	0.125757
Germany-Lithuania	Iceland-Italy	Wilcoxon	0.00187493	0.00838447
Germany-Lithuania	Iceland-NOR-SW	Wilcoxon	0.00068698	0.00404555
Germany-Lithuania	Iceland-Romania	Wilcoxon	0.000221677	0.00178628
Germany-Lithuania	Italy-Croatia	Wilcoxon	0.804888	0.864062
Germany-Lithuania	Italy-Italy	Wilcoxon	0.000933707	0.00497482
Germany-Lithuania	Italy-Lithuania	Wilcoxon	0.00354319	0.0134492
Germany-Lithuania	Italy-Romania	Wilcoxon	0.000240976	0.00183424
Germany-Lithuania	Lithuania-Croatia	Wilcoxon	0.642647	0.738657
Germany-Lithuania	Lithuania-Lithuania	Wilcoxon	0.000466853	0.00300931
Germany-Lithuania	Lithuania-Romania	Wilcoxon	0.588029	0.693138
Germany-Lithuania	NOR-ALT-Lithuania	Wilcoxon	0.0874244	0.155024
Germany-Lithuania	NOR-ALT-Russia	Wilcoxon	0.245378	0.352901
Germany-Lithuania	NOR-CE-Italy	Wilcoxon	0.350697	0.467704
Germany-Lithuania	NOR-CE-Lithuania	Wilcoxon	0.816796	0.872173
Germany-Lithuania	NOR-CW-Iberia	Wilcoxon	0.548739	0.654918
Germany-Lithuania	NOR-CW-Italy	Wilcoxon	0.415524	0.535689
Germany-Lithuania	NOR-CW-Lithuania	Wilcoxon	0.288749	0.400776
Germany-Lithuania	NOR-CW-Romania	Wilcoxon	0.0140056	0.0378151
Germany-Lithuania	NOR-KOF-Lithuania	Wilcoxon	0.296429	0.409054
Germany-Lithuania	NOR-KOF-Russia	Wilcoxon	0.146429	0.232305
Germany-Lithuania	NOR-LOF-Lithuania	Wilcoxon	0.0151261	0.0396435
Germany-Lithuania	NOR-SE-Italy	Wilcoxon	0.0400763	0.0816941
Germany-Lithuania	NOR-SE-Lithuania	Wilcoxon	0.617726	0.719841
Germany-Lithuania	NOR-SW-Iberia	Wilcoxon	0.898275	0.930124
Germany-Lithuania	NOR-SW-Italy	Wilcoxon	0.831417	0.879776
Germany-Lithuania	NOR-SW-Lithuania	Wilcoxon	0.0364883	0.076004
Germany-Lithuania	NOR-SW-Romania	Wilcoxon	0.106074	0.18049
Germany-Lithuania	NOR-TRO-Romania	Wilcoxon	0.0142857	0.0378962
Germany-Lithuania	Russia-Lithuania	Wilcoxon	0.189286	0.285425
Germany-Lithuania	Russia-Romania	Wilcoxon	0.521429	0.635033
Germany-Lithuania	SIberia-Lithuania	Wilcoxon	0.439286	0.561266
Germany-Romania	Iberia-Croatia	Wilcoxon	0.00779588	0.0239397
Germany-Romania	Iberia-Germany	Wilcoxon	0.479323	0.597484
Germany-Romania	Iberia-Iberia	Wilcoxon	0.000840336	0.00460736
Germany-Romania	Iberia-Italy	Wilcoxon	0.0132468	0.0363841
Germany-Romania	Iberia-Lithuania	Wilcoxon	5.34585e-05	0.000621943
Germany-Romania	Iberia-Romania	Wilcoxon	5.74679e-06	0.000139384
Germany-Romania	Iceland-Iberia	Wilcoxon	0.588029	0.693138
Germany-Romania	Iceland-Italy	Wilcoxon	0.302163	0.414967
Germany-Romania	Iceland-NOR-SW	Wilcoxon	2.40371e-06	7.81751e-05
Germany-Romania	Iceland-Romania	Wilcoxon	0.00561072	0.0187592
Germany-Romania	Italy-Croatia	Wilcoxon	0.000311518	0.00225305
Germany-Romania	Italy-Italy	Wilcoxon	0.000233427	0.00178628
Germany-Romania	Italy-Lithuania	Wilcoxon	0.59987	0.704195
Germany-Romania	Italy-Romania	Wilcoxon	0.128843	0.209994
Germany-Romania	Lithuania-Croatia	Wilcoxon	0.00170279	0.00776015
Germany-Romania	Lithuania-Lithuania	Wilcoxon	0.000233427	0.00178628
Germany-Romania	Lithuania-Romania	Wilcoxon	2.57998e-05	0.00036554
Germany-Romania	NOR-ALT-Lithuania	Wilcoxon	0.831417	0.879776
Germany-Romania	NOR-ALT-Russia	Wilcoxon	0.703361	0.782785
Germany-Romania	NOR-CE-Italy	Wilcoxon	0.182688	0.277229
Germany-Romania	NOR-CE-Lithuania	Wilcoxon	0.00242518	0.0102255
Germany-Romania	NOR-CW-Iberia	Wilcoxon	0.548739	0.654918
Germany-Romania	NOR-CW-Italy	Wilcoxon	0.521377	0.635033
Germany-Romania	NOR-CW-Lithuania	Wilcoxon	0.633053	0.732336
Germany-Romania	NOR-CW-Romania	Wilcoxon	0.246032	0.353093
Germany-Romania	NOR-KOF-Lithuania	Wilcoxon	0.703571	0.782785
Germany-Romania	NOR-KOF-Russia	Wilcoxon	0.703571	0.782785
Germany-Romania	NOR-LOF-Lithuania	Wilcoxon	0.0789916	0.141996
Germany-Romania	NOR-SE-Italy	Wilcoxon	0.619255	0.721037
Germany-Romania	NOR-SE-Lithuania	Wilcoxon	0.00608058	0.0195975
Germany-Romania	NOR-SW-Iberia	Wilcoxon	0.415524	0.535689
Germany-Romania	NOR-SW-Italy	Wilcoxon	0.244066	0.351563
Germany-Romania	NOR-SW-Lithuania	Wilcoxon	1	1
Germany-Romania	NOR-SW-Romania	Wilcoxon	0.46705	0.585757
Germany-Romania	NOR-TRO-Romania	Wilcoxon	0.0392857	0.0804261
Germany-Romania	Russia-Lithuania	Wilcoxon	0.9	0.931236
Germany-Romania	Russia-Romania	Wilcoxon	0.110714	0.185518
Germany-Romania	SIberia-Lithuania	Wilcoxon	0.146429	0.232305
Iberia-Croatia	Iberia-Germany	t-test	0.169014	0.261187
Iberia-Croatia	Iberia-Iberia	t-test	0.0002095	0.00172296
Iberia-Croatia	Iberia-Italy	Wilcoxon	2.68184e-06	8.04305e-05
Iberia-Croatia	Iberia-Lithuania	t-test	0.0141693	0.0378962
Iberia-Croatia	Iberia-Romania	t-test	0.0075022	0.0233384
Iberia-Croatia	Iceland-Iberia	t-test	0.160169	0.250274
Iberia-Croatia	Iceland-Italy	Wilcoxon	0.0162031	0.0417778
Iberia-Croatia	Iceland-NOR-SW	Wilcoxon	5.15738e-08	4.3413e-06
Iberia-Croatia	Iceland-Romania	Wilcoxon	0.576752	0.683221
Iberia-Croatia	Italy-Croatia	Wilcoxon	1.55583e-05	0.000285435
Iberia-Croatia	Italy-Italy	t-test	7.80282e-05	0.000806606
Iberia-Croatia	Italy-Lithuania	Wilcoxon	0.00210136	0.00905738
Iberia-Croatia	Italy-Romania	t-test	0.026636	0.0603104
Iberia-Croatia	Lithuania-Croatia	t-test	0.000638475	0.00385509
Iberia-Croatia	Lithuania-Lithuania	t-test	7.14156e-05	0.000762655
Iberia-Croatia	Lithuania-Romania	t-test	0.000291303	0.00212681
Iberia-Croatia	NOR-ALT-Lithuania	t-test	0.0380692	0.0786105
Iberia-Croatia	NOR-ALT-Russia	t-test	0.0300908	0.0665098
Iberia-Croatia	NOR-CE-Italy	Wilcoxon	0.00968352	0.0285126
Iberia-Croatia	NOR-CE-Lithuania	Wilcoxon	0.000120399	0.00110648
Iberia-Croatia	NOR-CW-Iberia	t-test	0.0834392	0.14888
Iberia-Croatia	NOR-CW-Italy	t-test	0.0226771	0.0533732
Iberia-Croatia	NOR-CW-Lithuania	t-test	0.165628	0.257065
Iberia-Croatia	NOR-CW-Romania	t-test	0.682858	0.769425
Iberia-Croatia	NOR-KOF-Lithuania	t-test	0.103544	0.177238
Iberia-Croatia	NOR-KOF-Russia	t-test	0.124039	0.204258
Iberia-Croatia	NOR-LOF-Lithuania	t-test	0.530979	0.643885
Iberia-Croatia	NOR-SE-Italy	t-test	0.0016262	0.00753106
Iberia-Croatia	NOR-SE-Lithuania	t-test	1.60238e-05	0.000288251
Iberia-Croatia	NOR-SW-Iberia	t-test	0.0287641	0.0641069
Iberia-Croatia	NOR-SW-Italy	t-test	0.00579669	0.019256
Iberia-Croatia	NOR-SW-Lithuania	Wilcoxon	0.0757482	0.137558
Iberia-Croatia	NOR-SW-Romania	Wilcoxon	0.0117131	0.0329302
Iberia-Croatia	NOR-TRO-Romania	Wilcoxon	0.155882	0.244592
Iberia-Croatia	Russia-Lithuania	t-test	0.0594458	0.113426
Iberia-Croatia	Russia-Romania	t-test	0.024691	0.0568052
Iberia-Croatia	SIberia-Lithuania	t-test	0.0400474	0.0816941
Iberia-Germany	Iberia-Iberia	t-test	0.00213412	0.00917096
Iberia-Germany	Iberia-Italy	Wilcoxon	0.0041188	0.0150357
Iberia-Germany	Iberia-Lithuania	t-test	0.00243813	0.0102255
Iberia-Germany	Iberia-Romania	t-test	0.000217609	0.00176931
Iberia-Germany	Iceland-Iberia	t-test	0.805744	0.864333
Iberia-Germany	Iceland-Italy	Wilcoxon	0.905063	0.934409
Iberia-Germany	Iceland-NOR-SW	Wilcoxon	3.57885e-06	9.84873e-05
Iberia-Germany	Iceland-Romania	Wilcoxon	0.0648241	0.121896
Iberia-Germany	Italy-Croatia	Wilcoxon	0.00455861	0.015872
Iberia-Germany	Italy-Italy	t-test	0.00110324	0.00569939
Iberia-Germany	Italy-Lithuania	Wilcoxon	0.552007	0.65772
Iberia-Germany	Italy-Romania	t-test	0.750634	0.818717
Iberia-Germany	Lithuania-Croatia	t-test	0.0158273	0.0409564
Iberia-Germany	Lithuania-Lithuania	t-test	0.00100927	0.00529034
Iberia-Germany	Lithuania-Romania	t-test	0.00761412	0.0236351
Iberia-Germany	NOR-ALT-Lithuania	t-test	0.329744	0.444316
Iberia-Germany	NOR-ALT-Russia	t-test	0.20374	0.303384
Iberia-Germany	NOR-CE-Italy	Wilcoxon	0.134804	0.217725
Iberia-Germany	NOR-CE-Lithuania	Wilcoxon	0.0236068	0.0549539
Iberia-Germany	NOR-CW-Iberia	t-test	0.404163	0.523401
Iberia-Germany	NOR-CW-Italy	t-test	0.214093	0.315842
Iberia-Germany	NOR-CW-Lithuania	t-test	0.660485	0.751083
Iberia-Germany	NOR-CW-Romania	t-test	0.583641	0.689648
Iberia-Germany	NOR-KOF-Lithuania	t-test	0.40838	0.528384
Iberia-Germany	NOR-KOF-Russia	t-test	0.48809	0.604763
Iberia-Germany	NOR-LOF-Lithuania	t-test	0.691259	0.777056
Iberia-Germany	NOR-SE-Italy	t-test	0.110353	0.185518
Iberia-Germany	NOR-SE-Lithuania	t-test	0.00209586	0.00905738
Iberia-Germany	NOR-SW-Iberia	t-test	0.235024	0.340611
Iberia-Germany	NOR-SW-Italy	t-test	0.0754413	0.137266
Iberia-Germany	NOR-SW-Lithuania	Wilcoxon	0.578874	0.684602
Iberia-Germany	NOR-SW-Romania	Wilcoxon	0.36761	0.485315
Iberia-Germany	NOR-TRO-Romania	Wilcoxon	0.110714	0.185518
Iberia-Germany	Russia-Lithuania	t-test	0.281372	0.391676
Iberia-Germany	Russia-Romania	t-test	0.137287	0.221236
Iberia-Germany	SIberia-Lithuania	t-test	0.202057	0.301506
Iberia-Iberia	Iberia-Italy	Wilcoxon	0.000412797	0.0027733
Iberia-Iberia	Iberia-Lithuania	t-test	0.00192158	0.00856629
Iberia-Iberia	Iberia-Romania	t-test	2.69788e-06	8.04305e-05
Iberia-Iberia	Iceland-Iberia	t-test	0.00425266	0.0152901
Iberia-Iberia	Iceland-Italy	Wilcoxon	0.000653595	0.00392981
Iberia-Iberia	Iceland-NOR-SW	Wilcoxon	0.00103199	0.00537011
Iberia-Iberia	Iceland-Romania	Wilcoxon	0.00386374	0.0143239
Iberia-Iberia	Italy-Croatia	Wilcoxon	0.00011396	0.00107998
Iberia-Iberia	Italy-Italy	t-test	0.0608851	0.115553
Iberia-Iberia	Italy-Lithuania	Wilcoxon	0.000158103	0.00137954
Iberia-Iberia	Italy-Romania	t-test	8.10329e-06	0.000181184
Iberia-Iberia	Lithuania-Croatia	t-test	6.39008e-07	2.54006e-05
Iberia-Iberia	Lithuania-Lithuania	t-test	0.0302599	0.0666535
Iberia-Iberia	Lithuania-Romania	t-test	6.57133e-09	9.40358e-07
Iberia-Iberia	NOR-ALT-Lithuania	t-test	0.0016356	0.00755014
Iberia-Iberia	NOR-ALT-Russia	t-test	0.000807896	0.00449844
Iberia-Iberia	NOR-CE-Italy	Wilcoxon	0.00606061	0.0195773
Iberia-Iberia	NOR-CE-Lithuania	Wilcoxon	0.00606061	0.0195773
Iberia-Iberia	NOR-CW-Iberia	t-test	0.0187405	0.0463172
Iberia-Iberia	NOR-CW-Italy	t-test	0.00944694	0.0281129
Iberia-Iberia	NOR-CW-Lithuania	t-test	0.0310057	0.067533
Iberia-Iberia	NOR-CW-Romania	t-test	0.0104415	0.0303348
Iberia-Iberia	NOR-KOF-Lithuania	t-test	0.0180681	0.0452809
Iberia-Iberia	NOR-KOF-Russia	t-test	5.74407e-05	0.000652363
Iberia-Iberia	NOR-LOF-Lithuania	t-test	5.85745e-05	0.000660001
Iberia-Iberia	NOR-SE-Italy	t-test	0.000349043	0.00244843
Iberia-Iberia	NOR-SE-Lithuania	t-test	0.0147091	0.0388354
Iberia-Iberia	NOR-SW-Iberia	t-test	0.0284646	0.0637583
Iberia-Iberia	NOR-SW-Italy	t-test	0.0110428	0.0315626
Iberia-Iberia	NOR-SW-Lithuania	Wilcoxon	0.00952381	0.0281582
Iberia-Iberia	NOR-SW-Romania	Wilcoxon	0.00952381	0.0281582
Iberia-Iberia	NOR-TRO-Romania	Wilcoxon	0.0571429	0.110056
Iberia-Iberia	Russia-Lithuania	t-test	5.53467e-05	0.000638719
Iberia-Iberia	Russia-Romania	t-test	7.34903e-05	0.000778997
Iberia-Iberia	SIberia-Lithuania	t-test	0.00396146	0.0146332
Iberia-Italy	Iberia-Lithuania	Wilcoxon	2.6297e-07	1.39374e-05
Iberia-Italy	Iberia-Romania	Wilcoxon	2.32914e-08	2.08312e-06
Iberia-Italy	Iceland-Iberia	Wilcoxon	0.0272642	0.0615379
Iberia-Italy	Iceland-Italy	Wilcoxon	0.000505973	0.00318964
Iberia-Italy	Iceland-NOR-SW	Wilcoxon	0.00418913	0.0151763
Iberia-Italy	Iceland-Romania	Wilcoxon	4.11811e-05	0.000521506
Iberia-Italy	Italy-Croatia	Wilcoxon	0.357691	0.474819
Iberia-Italy	Italy-Italy	Wilcoxon	9.82849e-05	0.000976706
Iberia-Italy	Italy-Lithuania	Wilcoxon	0.0026334	0.0106452
Iberia-Italy	Italy-Romania	Wilcoxon	4.05299e-05	0.000517842
Iberia-Italy	Lithuania-Croatia	Wilcoxon	0.719759	0.794734
Iberia-Italy	Lithuania-Lithuania	Wilcoxon	9.82849e-05	0.000976706
Iberia-Italy	Lithuania-Romania	Wilcoxon	0.922136	0.945255
Iberia-Italy	NOR-ALT-Lithuania	Wilcoxon	0.0587029	0.112305
Iberia-Italy	NOR-ALT-Russia	Wilcoxon	0.248504	0.355253
Iberia-Italy	NOR-CE-Italy	Wilcoxon	0.17499	0.267533
Iberia-Italy	NOR-CE-Lithuania	Wilcoxon	0.534588	0.646021
Iberia-Italy	NOR-CW-Iberia	Wilcoxon	0.148194	0.234586
Iberia-Italy	NOR-CW-Italy	Wilcoxon	0.230791	0.336315
Iberia-Italy	NOR-CW-Lithuania	Wilcoxon	0.109195	0.184483
Iberia-Italy	NOR-CW-Romania	Wilcoxon	0.0249644	0.0571486
Iberia-Italy	NOR-KOF-Lithuania	Wilcoxon	0.303406	0.415875
Iberia-Italy	NOR-KOF-Russia	Wilcoxon	0.0639835	0.120474
Iberia-Italy	NOR-LOF-Lithuania	Wilcoxon	0.00165119	0.00759758
Iberia-Italy	NOR-SE-Italy	Wilcoxon	0.0135615	0.0370354
Iberia-Italy	NOR-SE-Lithuania	Wilcoxon	0.891565	0.925263
Iberia-Italy	NOR-SW-Iberia	Wilcoxon	0.449412	0.569123
Iberia-Italy	NOR-SW-Italy	Wilcoxon	0.541059	0.650681
Iberia-Italy	NOR-SW-Lithuania	Wilcoxon	0.0980258	0.170443
Iberia-Italy	NOR-SW-Romania	Wilcoxon	0.261134	0.36847
Iberia-Italy	NOR-TRO-Romania	Wilcoxon	0.00206398	0.00895018
Iberia-Italy	Russia-Lithuania	Wilcoxon	0.359133	0.476292
Iberia-Italy	Russia-Romania	Wilcoxon	0.712074	0.788862
Iberia-Italy	SIberia-Lithuania	Wilcoxon	0.4871	0.604545
Iberia-Lithuania	Iberia-Romania	t-test	0.325255	0.439509
Iberia-Lithuania	Iceland-Iberia	t-test	0.0136318	0.0371564
Iberia-Lithuania	Iceland-Italy	Wilcoxon	0.00010458	0.00102502
Iberia-Lithuania	Iceland-NOR-SW	Wilcoxon	2.30098e-07	1.27958e-05
Iberia-Lithuania	Iceland-Romania	Wilcoxon	0.0133106	0.0364893
Iberia-Lithuania	Italy-Croatia	Wilcoxon	2.32488e-07	1.27958e-05
Iberia-Lithuania	Italy-Italy	t-test	0.000792117	0.00444517
Iberia-Lithuania	Italy-Lithuania	Wilcoxon	2.38038e-05	0.000351167
Iberia-Lithuania	Italy-Romania	t-test	4.85187e-05	0.000583448
Iberia-Lithuania	Lithuania-Croatia	t-test	0.000901856	0.00487002
Iberia-Lithuania	Lithuania-Lithuania	t-test	0.000761343	0.00432334
Iberia-Lithuania	Lithuania-Romania	t-test	0.000637008	0.00385509
Iberia-Lithuania	NOR-ALT-Lithuania	t-test	0.00863828	0.026245
Iberia-Lithuania	NOR-ALT-Russia	t-test	0.0178303	0.0447634
Iberia-Lithuania	NOR-CE-Italy	Wilcoxon	0.000754148	0.00431674
Iberia-Lithuania	NOR-CE-Lithuania	Wilcoxon	7.9384e-05	0.000811418
Iberia-Lithuania	NOR-CW-Iberia	t-test	0.0285218	0.0637583
Iberia-Lithuania	NOR-CW-Italy	t-test	0.00649656	0.0206591
Iberia-Lithuania	NOR-CW-Lithuania	t-test	0.0283918	0.0637583
Iberia-Lithuania	NOR-CW-Romania	t-test	0.082188	0.146943
Iberia-Lithuania	NOR-KOF-Lithuania	t-test	0.0494199	0.098222
Iberia-Lithuania	NOR-KOF-Russia	t-test	0.0551139	0.108038
Iberia-Lithuania	NOR-LOF-Lithuania	t-test	0.0857716	0.152661
Iberia-Lithuania	NOR-SE-Italy	t-test	4.30893e-05	0.000536181
Iberia-Lithuania	NOR-SE-Lithuania	t-test	5.59742e-06	0.000138102
Iberia-Lithuania	NOR-SW-Iberia	t-test	0.00714683	0.0223788
Iberia-Lithuania	NOR-SW-Italy	t-test	0.00339106	0.0129403
Iberia-Lithuania	NOR-SW-Lithuania	Wilcoxon	0.00474036	0.0163457
Iberia-Lithuania	NOR-SW-Romania	Wilcoxon	0.00689507	0.0218094
Iberia-Lithuania	NOR-TRO-Romania	Wilcoxon	0.232967	0.339141
Iberia-Lithuania	Russia-Lithuania	t-test	0.0385874	0.079337
Iberia-Lithuania	Russia-Romania	t-test	0.0257413	0.0585624
Iberia-Lithuania	SIberia-Lithuania	t-test	0.0317858	0.0688132
Iberia-Romania	Iceland-Iberia	t-test	0.000959906	0.0050875
Iberia-Romania	Iceland-Italy	Wilcoxon	3.74082e-06	9.96685e-05
Iberia-Romania	Iceland-NOR-SW	Wilcoxon	1.33094e-08	1.51539e-06
Iberia-Romania	Iceland-Romania	Wilcoxon	0.00307205	0.0120303
Iberia-Romania	Italy-Croatia	Wilcoxon	5.14435e-09	8.17952e-07
Iberia-Romania	Italy-Italy	t-test	5.82183e-07	2.40558e-05
Iberia-Romania	Italy-Lithuania	Wilcoxon	6.35954e-06	0.000151675
Iberia-Romania	Italy-Romania	t-test	3.36972e-07	1.72217e-05
Iberia-Romania	Lithuania-Croatia	t-test	1.22844e-06	4.50743e-05
Iberia-Romania	Lithuania-Lithuania	t-test	5.36258e-07	2.39808e-05
Iberia-Romania	Lithuania-Romania	t-test	5.88366e-07	2.40558e-05
Iberia-Romania	NOR-ALT-Lithuania	t-test	0.000175499	0.00146865
Iberia-Romania	NOR-ALT-Russia	t-test	0.000382185	0.00262932
Iberia-Romania	NOR-CE-Italy	Wilcoxon	5.71063e-05	0.000652363
Iberia-Romania	NOR-CE-Lithuania	Wilcoxon	1.63161e-05	0.000288251
Iberia-Romania	NOR-CW-Iberia	t-test	0.00149845	0.00717293
Iberia-Romania	NOR-CW-Italy	t-test	0.000110373	0.0010647
Iberia-Romania	NOR-CW-Lithuania	t-test	0.00289583	0.011479
Iberia-Romania	NOR-CW-Romania	t-test	0.0293715	0.0650628
Iberia-Romania	NOR-KOF-Lithuania	t-test	0.00334541	0.0128545
Iberia-Romania	NOR-KOF-Russia	t-test	0.0037326	0.0139098
Iberia-Romania	NOR-LOF-Lithuania	t-test	0.0165956	0.0423623
Iberia-Romania	NOR-SE-Italy	t-test	7.42931e-08	5.31567e-06
Iberia-Romania	NOR-SE-Lithuania	t-test	1.26351e-09	6.02696e-07
Iberia-Romania	NOR-SW-Iberia	t-test	0.000174595	0.00146865
Iberia-Romania	NOR-SW-Italy	t-test	2.35315e-05	0.000350766
Iberia-Romania	NOR-SW-Lithuania	Wilcoxon	0.00117942	0.00592193
Iberia-Romania	NOR-SW-Romania	Wilcoxon	0.00335062	0.0128545
Iberia-Romania	NOR-TRO-Romania	Wilcoxon	0.171311	0.263314
Iberia-Romania	Russia-Lithuania	t-test	0.00155589	0.00734811
Iberia-Romania	Russia-Romania	t-test	0.000588267	0.00361292
Iberia-Romania	SIberia-Lithuania	t-test	0.00102662	0.00536164
Iceland-Iberia	Iceland-Italy	Wilcoxon	0.799002	0.859033
Iceland-Iberia	Iceland-NOR-SW	Wilcoxon	0.000140726	0.00126654
Iceland-Iberia	Iceland-Romania	Wilcoxon	0.0474997	0.0949812
Iceland-Iberia	Italy-Croatia	Wilcoxon	0.0285598	0.0637583
Iceland-Iberia	Italy-Italy	t-test	0.00223282	0.00956638
Iceland-Iberia	Italy-Lithuania	Wilcoxon	0.87647	0.915496
Iceland-Iberia	Italy-Romania	t-test	0.935282	0.954628
Iceland-Iberia	Lithuania-Croatia	t-test	0.0231797	0.0541112
Iceland-Iberia	Lithuania-Lithuania	t-test	0.00206363	0.00895018
Iceland-Iberia	Lithuania-Romania	t-test	0.0113027	0.0319649
Iceland-Iberia	NOR-ALT-Lithuania	t-test	0.464964	0.583652
Iceland-Iberia	NOR-ALT-Russia	t-test	0.267353	0.374714
Iceland-Iberia	NOR-CE-Italy	Wilcoxon	0.208625	0.308411
Iceland-Iberia	NOR-CE-Lithuania	Wilcoxon	0.0728438	0.133984
Iceland-Iberia	NOR-CW-Iberia	t-test	0.53491	0.646021
Iceland-Iberia	NOR-CW-Italy	t-test	0.32813	0.442795
Iceland-Iberia	NOR-CW-Lithuania	t-test	0.829667	0.879776
Iceland-Iberia	NOR-CW-Romania	t-test	0.507376	0.621622
Iceland-Iberia	NOR-KOF-Lithuania	t-test	0.515269	0.630213
Iceland-Iberia	NOR-KOF-Russia	t-test	0.590275	0.694641
Iceland-Iberia	NOR-LOF-Lithuania	t-test	0.525626	0.639058
Iceland-Iberia	NOR-SE-Italy	t-test	0.248011	0.354904
Iceland-Iberia	NOR-SE-Lithuania	t-test	0.00945863	0.0281129
Iceland-Iberia	NOR-SW-Iberia	t-test	0.369461	0.48728
Iceland-Iberia	NOR-SW-Italy	t-test	0.126501	0.207357
Iceland-Iberia	NOR-SW-Lithuania	Wilcoxon	0.5338	0.646021
Iceland-Iberia	NOR-SW-Romania	Wilcoxon	0.234266	0.339994
Iceland-Iberia	NOR-TRO-Romania	Wilcoxon	0.0666667	0.124584
Iceland-Iberia	Russia-Lithuania	t-test	0.345661	0.462281
Iceland-Iberia	Russia-Romania	t-test	0.17313	0.265256
Iceland-Iberia	SIberia-Lithuania	t-test	0.257627	0.365013
Iceland-Italy	Iceland-NOR-SW	Wilcoxon	4.89951e-07	2.26168e-05
Iceland-Italy	Iceland-Romania	Wilcoxon	0.00241857	0.0102255
Iceland-Italy	Italy-Croatia	Wilcoxon	0.000276572	0.00205064
Iceland-Italy	Italy-Italy	Wilcoxon	0.000171999	0.00145639
Iceland-Italy	Italy-Lithuania	Wilcoxon	0.293083	0.405219
Iceland-Italy	Italy-Romania	Wilcoxon	0.727172	0.801065
Iceland-Italy	Lithuania-Croatia	Wilcoxon	1.71999e-05	0.000288591
Iceland-Italy	Lithuania-Lithuania	Wilcoxon	0.000171999	0.00145639
Iceland-Italy	Lithuania-Romania	Wilcoxon	1.71999e-05	0.000288591
Iceland-Italy	NOR-ALT-Lithuania	Wilcoxon	0.546646	0.654918
Iceland-Italy	NOR-ALT-Russia	Wilcoxon	0.126797	0.207605
Iceland-Italy	NOR-CE-Italy	Wilcoxon	0.0556244	0.108693
Iceland-Italy	NOR-CE-Lithuania	Wilcoxon	0.00227038	0.00969826
Iceland-Italy	NOR-CW-Iberia	Wilcoxon	0.573856	0.680355
Iceland-Italy	NOR-CW-Italy	Wilcoxon	0.444169	0.565819
Iceland-Italy	NOR-CW-Lithuania	Wilcoxon	0.823013	0.876289
Iceland-Italy	NOR-CW-Romania	Wilcoxon	0.686791	0.773247
Iceland-Italy	NOR-KOF-Lithuania	Wilcoxon	0.3	0.412392
Iceland-Italy	NOR-KOF-Russia	Wilcoxon	0.591176	0.69513
Iceland-Italy	NOR-LOF-Lithuania	Wilcoxon	0.079085	0.141996
Iceland-Italy	NOR-SE-Italy	Wilcoxon	0.0637094	0.120116
Iceland-Italy	NOR-SE-Lithuania	Wilcoxon	0.000925286	0.00497482
Iceland-Italy	NOR-SW-Iberia	Wilcoxon	0.311868	0.425226
Iceland-Italy	NOR-SW-Italy	Wilcoxon	0.0506708	0.10029
Iceland-Italy	NOR-SW-Lithuania	Wilcoxon	0.20743	0.307448
Iceland-Italy	NOR-SW-Romania	Wilcoxon	0.0200206	0.0487083
Iceland-Italy	NOR-TRO-Romania	Wilcoxon	0.00294118	0.0115627
Iceland-Italy	Russia-Lithuania	Wilcoxon	0.0676471	0.125882
Iceland-Italy	Russia-Romania	Wilcoxon	0.00294118	0.0115627
Iceland-Italy	SIberia-Lithuania	Wilcoxon	0.155882	0.244592
Iceland-NOR-SW	Iceland-Romania	Wilcoxon	9.73946e-06	0.000211708
Iceland-NOR-SW	Italy-Croatia	Wilcoxon	4.25252e-06	0.000110643
Iceland-NOR-SW	Italy-Italy	Wilcoxon	0.0327657	0.0699817
Iceland-NOR-SW	Italy-Lithuania	Wilcoxon	1.33982e-07	8.71494e-06
Iceland-NOR-SW	Italy-Romania	Wilcoxon	1.61641e-08	1.6522e-06
Iceland-NOR-SW	Lithuania-Croatia	Wilcoxon	0.000773994	0.00436057
Iceland-NOR-SW	Lithuania-Lithuania	Wilcoxon	0.0327657	0.0699817
Iceland-NOR-SW	Lithuania-Romania	Wilcoxon	0.00288489	0.0114674
Iceland-NOR-SW	NOR-ALT-Lithuania	Wilcoxon	0.000257998	0.0019446
Iceland-NOR-SW	NOR-ALT-Russia	Wilcoxon	0.00619195	0.0198517
Iceland-NOR-SW	NOR-CE-Italy	Wilcoxon	0.000527723	0.00326914
Iceland-NOR-SW	NOR-CE-Lithuania	Wilcoxon	0.000527723	0.00326914
Iceland-NOR-SW	NOR-CW-Iberia	Wilcoxon	0.00361197	0.0135662
Iceland-NOR-SW	NOR-CW-Italy	Wilcoxon	0.00622881	0.0198517
Iceland-NOR-SW	NOR-CW-Lithuania	Wilcoxon	0.00154799	0.00734411
Iceland-NOR-SW	NOR-CW-Romania	Wilcoxon	0.000515996	0.00322441
Iceland-NOR-SW	NOR-KOF-Lithuania	Wilcoxon	0.0171569	0.0432244
Iceland-NOR-SW	NOR-KOF-Russia	Wilcoxon	0.00980392	0.0288078
Iceland-NOR-SW	NOR-LOF-Lithuania	Wilcoxon	0.000515996	0.00322441
Iceland-NOR-SW	NOR-SE-Italy	Wilcoxon	3.38058e-06	9.48551e-05
Iceland-NOR-SW	NOR-SE-Lithuania	Wilcoxon	0.012799	0.0353579
Iceland-NOR-SW	NOR-SW-Iberia	Wilcoxon	0.00622881	0.0198517
Iceland-NOR-SW	NOR-SW-Italy	Wilcoxon	0.0143005	0.0378962
Iceland-NOR-SW	NOR-SW-Lithuania	Wilcoxon	0.000442282	0.00294375
Iceland-NOR-SW	NOR-SW-Romania	Wilcoxon	0.00070028	0.00409021
Iceland-NOR-SW	NOR-TRO-Romania	Wilcoxon	0.00245098	0.0102255
Iceland-NOR-SW	Russia-Lithuania	Wilcoxon	0.0171569	0.0432244
Iceland-NOR-SW	Russia-Romania	Wilcoxon	0.0171569	0.0432244
Iceland-NOR-SW	SIberia-Lithuania	Wilcoxon	0.0171569	0.0432244
Iceland-Romania	Italy-Croatia	Wilcoxon	2.48765e-05	0.000363248
Iceland-Romania	Italy-Italy	Wilcoxon	0.00159971	0.00743244
Iceland-Romania	Italy-Lithuania	Wilcoxon	0.00457832	0.0159019
Iceland-Romania	Italy-Romania	Wilcoxon	0.0118586	0.0331438
Iceland-Romania	Lithuania-Croatia	Wilcoxon	0.000486651	0.00310892
Iceland-Romania	Lithuania-Lithuania	Wilcoxon	0.00159971	0.00743244
Iceland-Romania	Lithuania-Romania	Wilcoxon	0.000360718	0.00250577
Iceland-Romania	NOR-ALT-Lithuania	Wilcoxon	0.02006	0.0487083
Iceland-Romania	NOR-ALT-Russia	Wilcoxon	0.0202011	0.0488307
Iceland-Romania	NOR-CE-Italy	Wilcoxon	0.00431974	0.0152901
Iceland-Romania	NOR-CE-Lithuania	Wilcoxon	0.000870167	0.00473464
Iceland-Romania	NOR-CW-Iberia	Wilcoxon	0.0474009	0.0949812
Iceland-Romania	NOR-CW-Italy	Wilcoxon	0.0158232	0.0409564
Iceland-Romania	NOR-CW-Lithuania	Wilcoxon	0.0936201	0.164179
Iceland-Romania	NOR-CW-Romania	Wilcoxon	0.843634	0.888984
Iceland-Romania	NOR-KOF-Lithuania	Wilcoxon	0.0800775	0.143598
Iceland-Romania	NOR-KOF-Russia	Wilcoxon	0.0594474	0.113426
Iceland-Romania	NOR-LOF-Lithuania	Wilcoxon	0.281783	0.391867
Iceland-Romania	NOR-SE-Italy	Wilcoxon	0.000575562	0.00355012
Iceland-Romania	NOR-SE-Lithuania	Wilcoxon	7.42742e-05	0.000781517
Iceland-Romania	NOR-SW-Iberia	Wilcoxon	0.0123944	0.0345065
Iceland-Romania	NOR-SW-Italy	Wilcoxon	0.00434875	0.0152901
Iceland-Romania	NOR-SW-Lithuania	Wilcoxon	0.072057	0.132707
Iceland-Romania	NOR-SW-Romania	Wilcoxon	0.0392086	0.0803832
Iceland-Romania	NOR-TRO-Romania	Wilcoxon	0.787724	0.848987
Iceland-Romania	Russia-Lithuania	Wilcoxon	0.0220927	0.0523782
Iceland-Romania	Russia-Romania	Wilcoxon	0.0153758	0.040005
Iceland-Romania	SIberia-Lithuania	Wilcoxon	0.0153758	0.040005
Italy-Croatia	Italy-Italy	Wilcoxon	2.035e-05	0.000306536
Italy-Croatia	Italy-Lithuania	Wilcoxon	0.000224252	0.00178628
Italy-Croatia	Italy-Romania	Wilcoxon	1.61385e-05	0.000288251
Italy-Croatia	Lithuania-Croatia	Wilcoxon	0.207457	0.307448
Italy-Croatia	Lithuania-Lithuania	Wilcoxon	2.035e-05	0.000306536
Italy-Croatia	Lithuania-Romania	Wilcoxon	0.665995	0.755943
Italy-Croatia	NOR-ALT-Lithuania	Wilcoxon	0.0356743	0.0748274
Italy-Croatia	NOR-ALT-Russia	Wilcoxon	0.190997	0.287702
Italy-Croatia	NOR-CE-Italy	Wilcoxon	0.173716	0.26587
Italy-Croatia	NOR-CE-Lithuania	Wilcoxon	0.641305	0.738447
Italy-Croatia	NOR-CW-Iberia	Wilcoxon	0.531396	0.643885
Italy-Croatia	NOR-CW-Italy	Wilcoxon	0.477386	0.595588
Italy-Croatia	NOR-CW-Lithuania	Wilcoxon	0.263553	0.36975
Italy-Croatia	NOR-CW-Romania	Wilcoxon	0.00400895	0.0147476
Italy-Croatia	NOR-KOF-Lithuania	Wilcoxon	0.312308	0.425226
Italy-Croatia	NOR-KOF-Russia	Wilcoxon	0.0784615	0.141587
Italy-Croatia	NOR-LOF-Lithuania	Wilcoxon	0.0137892	0.0374427
Italy-Croatia	NOR-SE-Italy	Wilcoxon	0.00861249	0.0262223
Italy-Croatia	NOR-SE-Lithuania	Wilcoxon	0.745582	0.814449
Italy-Croatia	NOR-SW-Iberia	Wilcoxon	0.693912	0.778814
Italy-Croatia	NOR-SW-Italy	Wilcoxon	0.733144	0.804752
Italy-Croatia	NOR-SW-Lithuania	Wilcoxon	0.00518294	0.0175753
Italy-Croatia	NOR-SW-Romania	Wilcoxon	0.00941013	0.0281129
Italy-Croatia	NOR-TRO-Romania	Wilcoxon	0.00307692	0.0120303
Italy-Croatia	Russia-Lithuania	Wilcoxon	0.0784615	0.141587
Italy-Croatia	Russia-Romania	Wilcoxon	0.210769	0.31126
Italy-Croatia	SIberia-Lithuania	Wilcoxon	0.312308	0.425226
Italy-Italy	Italy-Lithuania	Wilcoxon	3.04044e-05	0.000402858
Italy-Italy	Italy-Romania	t-test	2.68671e-06	8.04305e-05
Italy-Italy	Lithuania-Croatia	t-test	3.76916e-07	1.85988e-05
Italy-Italy	Lithuania-Lithuania	t-test	0.6243	0.723965
Italy-Italy	Lithuania-Romania	t-test	1.37667e-08	1.51539e-06
Italy-Italy	NOR-ALT-Lithuania	t-test	0.000804988	0.00449844
Italy-Italy	NOR-ALT-Russia	t-test	0.000348634	0.00244843
Italy-Italy	NOR-CE-Italy	Wilcoxon	0.00252525	0.0102953
Italy-Italy	NOR-CE-Lithuania	Wilcoxon	0.00252525	0.0102953
Italy-Italy	NOR-CW-Iberia	t-test	0.0112806	0.0319649
Italy-Italy	NOR-CW-Italy	t-test	0.00592176	0.0194806
Italy-Italy	NOR-CW-Lithuania	t-test	0.0200811	0.0487083
Italy-Italy	NOR-CW-Romania	t-test	0.00539778	0.018195
Italy-Italy	NOR-KOF-Lithuania	t-test	0.0101265	0.0295736
Italy-Italy	NOR-KOF-Russia	t-test	1.49028e-05	0.00027696
Italy-Italy	NOR-LOF-Lithuania	t-test	1.33034e-05	0.00025726
Italy-Italy	NOR-SE-Italy	t-test	0.000184079	0.0015315
Italy-Italy	NOR-SE-Lithuania	t-test	0.013476	0.0368722
Italy-Italy	NOR-SW-Iberia	t-test	0.020133	0.0487484
Italy-Italy	NOR-SW-Italy	t-test	0.00776784	0.0239049
Italy-Italy	NOR-SW-Lithuania	Wilcoxon	0.004329	0.0152901
Italy-Italy	NOR-SW-Romania	Wilcoxon	0.004329	0.0152901
Italy-Italy	NOR-TRO-Romania	Wilcoxon	0.0357143	0.0748274
Italy-Italy	Russia-Lithuania	t-test	1.79826e-05	0.000293713
Italy-Italy	Russia-Romania	t-test	3.55273e-05	0.000462178
Italy-Italy	SIberia-Lithuania	t-test	0.00196961	0.00872602
Italy-Lithuania	Italy-Romania	Wilcoxon	0.145859	0.232305
Italy-Lithuania	Lithuania-Croatia	Wilcoxon	0.000731394	0.00422026
Italy-Lithuania	Lithuania-Lithuania	Wilcoxon	3.04044e-05	0.000402858
Italy-Lithuania	Lithuania-Romania	Wilcoxon	3.20935e-05	0.000421338
Italy-Lithuania	NOR-ALT-Lithuania	Wilcoxon	0.798324	0.858949
Italy-Lithuania	NOR-ALT-Russia	Wilcoxon	0.330909	0.445467
Italy-Lithuania	NOR-CE-Italy	Wilcoxon	0.140036	0.224654
Italy-Lithuania	NOR-CE-Lithuania	Wilcoxon	0.00310969	0.0120923
Italy-Lithuania	NOR-CW-Iberia	Wilcoxon	0.694545	0.778914
Italy-Lithuania	NOR-CW-Italy	Wilcoxon	0.669876	0.758981
Italy-Lithuania	NOR-CW-Lithuania	Wilcoxon	0.75263	0.820269
Italy-Lithuania	NOR-CW-Romania	Wilcoxon	0.486136	0.603872
Italy-Lithuania	NOR-KOF-Lithuania	Wilcoxon	0.504941	0.6197
Italy-Lithuania	NOR-KOF-Russia	Wilcoxon	0.742095	0.811259
Italy-Lithuania	NOR-LOF-Lithuania	Wilcoxon	0.0466403	0.0937392
Italy-Lithuania	NOR-SE-Italy	Wilcoxon	0.403793	0.523395
Italy-Lithuania	NOR-SE-Lithuania	Wilcoxon	0.00186009	0.0083543
Italy-Lithuania	NOR-SW-Iberia	Wilcoxon	0.375758	0.49357
Italy-Lithuania	NOR-SW-Italy	Wilcoxon	0.140009	0.224654
Italy-Lithuania	NOR-SW-Lithuania	Wilcoxon	0.550042	0.655925
Italy-Lithuania	NOR-SW-Romania	Wilcoxon	0.110267	0.185518
Italy-Lithuania	NOR-TRO-Romania	Wilcoxon	0.0227273	0.0534035
Italy-Lithuania	Russia-Lithuania	Wilcoxon	0.504941	0.6197
Italy-Lithuania	Russia-Romania	Wilcoxon	0.0523715	0.103371
Italy-Lithuania	SIberia-Lithuania	Wilcoxon	0.23419	0.339994
Italy-Romania	Lithuania-Croatia	t-test	0.000591923	0.00361984
Italy-Romania	Lithuania-Lithuania	t-test	2.2638e-06	7.53371e-05
Italy-Romania	Lithuania-Romania	t-test	0.000138236	0.00125199
Italy-Romania	NOR-ALT-Lithuania	t-test	0.222261	0.325543
Italy-Romania	NOR-ALT-Russia	t-test	0.0760483	0.137928
Italy-Romania	NOR-CE-Italy	Wilcoxon	0.0418263	0.0848985
Italy-Romania	NOR-CE-Lithuania	Wilcoxon	0.000222965	0.00178628
Italy-Romania	NOR-CW-Iberia	t-test	0.289231	0.401055
Italy-Romania	NOR-CW-Italy	t-test	0.104471	0.178445
Italy-Romania	NOR-CW-Lithuania	t-test	0.672708	0.760271
Italy-Romania	NOR-CW-Romania	t-test	0.298957	0.411354
Italy-Romania	NOR-KOF-Lithuania	t-test	0.273788	0.382235
Italy-Romania	NOR-KOF-Russia	t-test	0.371751	0.489681
Italy-Romania	NOR-LOF-Lithuania	t-test	0.367069	0.485315
Italy-Romania	NOR-SE-Italy	t-test	0.0535875	0.10548
Italy-Romania	NOR-SE-Lithuania	t-test	5.14256e-05	0.000608182
Italy-Romania	NOR-SW-Iberia	t-test	0.127542	0.208347
Italy-Romania	NOR-SW-Italy	t-test	0.0142584	0.0378962
Italy-Romania	NOR-SW-Lithuania	Wilcoxon	0.23887	0.345276
Italy-Romania	NOR-SW-Romania	Wilcoxon	0.0258032	0.0586101
Italy-Romania	NOR-TRO-Romania	Wilcoxon	0.0158103	0.0409564
Italy-Romania	Russia-Lithuania	t-test	0.129774	0.21127
Italy-Romania	Russia-Romania	t-test	0.0304148	0.0666535
Italy-Romania	SIberia-Lithuania	t-test	0.0683223	0.126808
Lithuania-Croatia	Lithuania-Lithuania	t-test	1.88541e-07	1.12418e-05
Lithuania-Croatia	Lithuania-Romania	t-test	0.0480627	0.0959244
Lithuania-Croatia	NOR-ALT-Lithuania	t-test	0.0318959	0.0688244
Lithuania-Croatia	NOR-ALT-Russia	t-test	0.0625236	0.118036
Lithuania-Croatia	NOR-CE-Italy	Wilcoxon	0.710373	0.788571
Lithuania-Croatia	NOR-CE-Lithuania	Wilcoxon	0.534965	0.646021
Lithuania-Croatia	NOR-CW-Iberia	t-test	0.13097	0.212733
Lithuania-Croatia	NOR-CW-Italy	t-test	0.161951	0.252453
Lithuania-Croatia	NOR-CW-Lithuania	t-test	0.115662	0.192233
Lithuania-Croatia	NOR-CW-Romania	t-test	0.0170992	0.0432244
Lithuania-Croatia	NOR-KOF-Lithuania	t-test	0.131118	0.212733
Lithuania-Croatia	NOR-KOF-Russia	t-test	0.000875606	0.00474618
Lithuania-Croatia	NOR-LOF-Lithuania	t-test	4.22961e-05	0.000530927
Lithuania-Croatia	NOR-SE-Italy	t-test	0.0405191	0.0824792
Lithuania-Croatia	NOR-SE-Lithuania	t-test	0.908899	0.936085
Lithuania-Croatia	NOR-SW-Iberia	t-test	0.263327	0.36975
Lithuania-Croatia	NOR-SW-Italy	t-test	0.474627	0.593698
Lithuania-Croatia	NOR-SW-Lithuania	Wilcoxon	0.0221445	0.0523782
Lithuania-Croatia	NOR-SW-Romania	Wilcoxon	0.034965	0.0739069
Lithuania-Croatia	NOR-TRO-Romania	Wilcoxon	0.0166667	0.0423623
Lithuania-Croatia	Russia-Lithuania	t-test	0.0100401	0.0293812
Lithuania-Croatia	Russia-Romania	t-test	0.403618	0.523395
Lithuania-Croatia	SIberia-Lithuania	t-test	0.246252	0.353093
Lithuania-Lithuania	Lithuania-Romania	t-test	2.2275e-09	6.37511e-07
Lithuania-Lithuania	NOR-ALT-Lithuania	t-test	0.0007181	0.00416033
Lithuania-Lithuania	NOR-ALT-Russia	t-test	0.000290016	0.00212681
Lithuania-Lithuania	NOR-CE-Italy	Wilcoxon	0.00252525	0.0102953
Lithuania-Lithuania	NOR-CE-Lithuania	Wilcoxon	0.00252525	0.0102953
Lithuania-Lithuania	NOR-CW-Iberia	t-test	0.0104508	0.0303348
Lithuania-Lithuania	NOR-CW-Italy	t-test	0.00537412	0.0181805
Lithuania-Lithuania	NOR-CW-Lithuania	t-test	0.0189689	0.0468008
Lithuania-Lithuania	NOR-CW-Romania	t-test	0.0051246	0.0174188
Lithuania-Lithuania	NOR-KOF-Lithuania	t-test	0.00931355	0.0279406
Lithuania-Lithuania	NOR-KOF-Russia	t-test	1.03558e-05	0.000214771
Lithuania-Lithuania	NOR-LOF-Lithuania	t-test	1.15941e-05	0.000230433
Lithuania-Lithuania	NOR-SE-Italy	t-test	0.000157174	0.00137954
Lithuania-Lithuania	NOR-SE-Lithuania	t-test	0.0116101	0.0327694
Lithuania-Lithuania	NOR-SW-Iberia	t-test	0.0186564	0.0461892
Lithuania-Lithuania	NOR-SW-Italy	t-test	0.00688759	0.0218094
Lithuania-Lithuania	NOR-SW-Lithuania	Wilcoxon	0.004329	0.0152901
Lithuania-Lithuania	NOR-SW-Romania	Wilcoxon	0.004329	0.0152901
Lithuania-Lithuania	NOR-TRO-Romania	Wilcoxon	0.0357143	0.0748274
Lithuania-Lithuania	Russia-Lithuania	t-test	1.09557e-05	0.000220812
Lithuania-Lithuania	Russia-Romania	t-test	1.8062e-05	0.000293713
Lithuania-Lithuania	SIberia-Lithuania	t-test	0.00166056	0.0076162
Lithuania-Romania	NOR-ALT-Lithuania	t-test	0.0107808	0.0310588
Lithuania-Romania	NOR-ALT-Russia	t-test	0.0109854	0.0315031
Lithuania-Romania	NOR-CE-Italy	Wilcoxon	0.0973193	0.169586
Lithuania-Romania	NOR-CE-Lithuania	Wilcoxon	0.259324	0.366692
Lithuania-Romania	NOR-CW-Iberia	t-test	0.0666544	0.124584
Lithuania-Romania	NOR-CW-Italy	t-test	0.074392	0.135958
Lithuania-Romania	NOR-CW-Lithuania	t-test	0.0710732	0.131064
Lithuania-Romania	NOR-CW-Romania	t-test	0.0103893	0.0302793
Lithuania-Romania	NOR-KOF-Lithuania	t-test	0.0606853	0.115326
Lithuania-Romania	NOR-KOF-Russia	t-test	4.81456e-05	0.000583448
Lithuania-Romania	NOR-LOF-Lithuania	t-test	1.09521e-05	0.000220812
Lithuania-Romania	NOR-SE-Italy	t-test	0.0124959	0.0346543
Lithuania-Romania	NOR-SE-Lithuania	t-test	0.673239	0.760271
Lithuania-Romania	NOR-SW-Iberia	t-test	0.150629	0.237651
Lithuania-Romania	NOR-SW-Italy	t-test	0.221706	0.325063
Lithuania-Romania	NOR-SW-Lithuania	Wilcoxon	0.0011655	0.00587265
Lithuania-Romania	NOR-SW-Romania	Wilcoxon	0.0011655	0.00587265
Lithuania-Romania	NOR-TRO-Romania	Wilcoxon	0.0166667	0.0423623
Lithuania-Romania	Russia-Lithuania	t-test	0.000285796	0.00210812
Lithuania-Romania	Russia-Romania	t-test	0.0144985	0.03835
Lithuania-Romania	SIberia-Lithuania	t-test	0.0616108	0.116466
NOR-ALT-Lithuania	NOR-ALT-Russia	t-test	0.498687	0.614661
NOR-ALT-Lithuania	NOR-CE-Italy	Wilcoxon	0.445221	0.565819
NOR-ALT-Lithuania	NOR-CE-Lithuania	Wilcoxon	0.034965	0.0739069
NOR-ALT-Lithuania	NOR-CW-Iberia	t-test	0.945456	0.960218
NOR-ALT-Lithuania	NOR-CW-Italy	t-test	0.71596	0.791761
NOR-ALT-Lithuania	NOR-CW-Lithuania	t-test	0.730348	0.803173
NOR-ALT-Lithuania	NOR-CW-Romania	t-test	0.218866	0.321888
NOR-ALT-Lithuania	NOR-KOF-Lithuania	t-test	0.862484	0.904187
NOR-ALT-Lithuania	NOR-KOF-Russia	t-test	0.953412	0.966926
NOR-ALT-Lithuania	NOR-LOF-Lithuania	t-test	0.0984442	0.170963
NOR-ALT-Lithuania	NOR-SE-Italy	t-test	0.858962	0.901245
NOR-ALT-Lithuania	NOR-SE-Lithuania	t-test	0.0532367	0.104933
NOR-ALT-Lithuania	NOR-SW-Iberia	t-test	0.748381	0.816883
NOR-ALT-Lithuania	NOR-SW-Italy	t-test	0.287685	0.399687
NOR-ALT-Lithuania	NOR-SW-Lithuania	Wilcoxon	0.818182	0.872173
NOR-ALT-Lithuania	NOR-SW-Romania	Wilcoxon	0.818182	0.872173
NOR-ALT-Lithuania	NOR-TRO-Romania	Wilcoxon	0.0238095	0.0549539
NOR-ALT-Lithuania	Russia-Lithuania	t-test	0.572773	0.680355
NOR-ALT-Lithuania	Russia-Romania	t-test	0.225801	0.330052
NOR-ALT-Lithuania	SIberia-Lithuania	t-test	0.399028	0.518627
NOR-ALT-Russia	NOR-CE-Italy	Wilcoxon	0.648485	0.74298
NOR-ALT-Russia	NOR-CE-Lithuania	Wilcoxon	0.412121	0.532261
NOR-ALT-Russia	NOR-CW-Iberia	t-test	0.675531	0.761769
NOR-ALT-Russia	NOR-CW-Italy	t-test	0.818538	0.872173
NOR-ALT-Russia	NOR-CW-Lithuania	t-test	0.506534	0.621122
NOR-ALT-Russia	NOR-CW-Romania	t-test	0.170219	0.262199
NOR-ALT-Russia	NOR-KOF-Lithuania	t-test	0.739832	0.809602
NOR-ALT-Russia	NOR-KOF-Russia	t-test	0.343703	0.460093
NOR-ALT-Russia	NOR-LOF-Lithuania	t-test	0.0194426	0.047641
NOR-ALT-Russia	NOR-SE-Italy	t-test	0.566688	0.674651
NOR-ALT-Russia	NOR-SE-Lithuania	t-test	0.281338	0.391676
NOR-ALT-Russia	NOR-SW-Iberia	t-test	0.859048	0.901245
NOR-ALT-Russia	NOR-SW-Italy	t-test	0.673672	0.760271
NOR-ALT-Russia	NOR-SW-Lithuania	Wilcoxon	1	1
NOR-ALT-Russia	NOR-SW-Romania	Wilcoxon	0.609524	0.710863
NOR-ALT-Russia	NOR-TRO-Romania	Wilcoxon	0.0571429	0.110056
NOR-ALT-Russia	Russia-Lithuania	t-test	0.921823	0.945255
NOR-ALT-Russia	Russia-Romania	t-test	0.357668	0.474819
NOR-ALT-Russia	SIberia-Lithuania	t-test	0.729792	0.803173
NOR-CE-Italy	NOR-CE-Lithuania	Wilcoxon	0.317599	0.429976
NOR-CE-Italy	NOR-CW-Iberia	Wilcoxon	1	1
NOR-CE-Italy	NOR-CW-Italy	Wilcoxon	1	1
NOR-CE-Italy	NOR-CW-Lithuania	Wilcoxon	0.876263	0.915496
NOR-CE-Italy	NOR-CW-Romania	Wilcoxon	0.0732323	0.134181
NOR-CE-Italy	NOR-KOF-Lithuania	Wilcoxon	0.666667	0.755943
NOR-CE-Italy	NOR-KOF-Russia	Wilcoxon	0.383333	0.500502
NOR-CE-Italy	NOR-LOF-Lithuania	Wilcoxon	0.163636	0.254803
NOR-CE-Italy	NOR-SE-Italy	Wilcoxon	0.375955	0.49357
NOR-CE-Italy	NOR-SE-Lithuania	Wilcoxon	0.122948	0.202694
NOR-CE-Italy	NOR-SW-Iberia	Wilcoxon	0.730769	0.803173
NOR-CE-Italy	NOR-SW-Italy	Wilcoxon	0.445221	0.565819
NOR-CE-Italy	NOR-SW-Lithuania	Wilcoxon	0.234266	0.339994
NOR-CE-Italy	NOR-SW-Romania	Wilcoxon	0.445221	0.565819
NOR-CE-Italy	NOR-TRO-Romania	Wilcoxon	0.0166667	0.0423623
NOR-CE-Italy	Russia-Lithuania	Wilcoxon	0.383333	0.500502
NOR-CE-Italy	Russia-Romania	Wilcoxon	1	1
NOR-CE-Italy	SIberia-Lithuania	Wilcoxon	1	1
NOR-CE-Lithuania	NOR-CW-Iberia	Wilcoxon	0.648485	0.74298
NOR-CE-Lithuania	NOR-CW-Italy	Wilcoxon	0.445221	0.565819
NOR-CE-Lithuania	NOR-CW-Lithuania	Wilcoxon	0.638889	0.737298
NOR-CE-Lithuania	NOR-CW-Romania	Wilcoxon	0.0176768	0.044456
NOR-CE-Lithuania	NOR-KOF-Lithuania	Wilcoxon	0.516667	0.631383
NOR-CE-Lithuania	NOR-KOF-Russia	Wilcoxon	0.0666667	0.124584
NOR-CE-Lithuania	NOR-LOF-Lithuania	Wilcoxon	0.00606061	0.0195773
NOR-CE-Lithuania	NOR-SE-Italy	Wilcoxon	0.076245	0.137935
NOR-CE-Lithuania	NOR-SE-Lithuania	Wilcoxon	0.945211	0.960218
NOR-CE-Lithuania	NOR-SW-Iberia	Wilcoxon	0.945221	0.960218
NOR-CE-Lithuania	NOR-SW-Italy	Wilcoxon	0.835664	0.882768
NOR-CE-Lithuania	NOR-SW-Lithuania	Wilcoxon	0.013986	0.0378151
NOR-CE-Lithuania	NOR-SW-Romania	Wilcoxon	0.0221445	0.0523782
NOR-CE-Lithuania	NOR-TRO-Romania	Wilcoxon	0.0166667	0.0423623
NOR-CE-Lithuania	Russia-Lithuania	Wilcoxon	0.116667	0.193229
NOR-CE-Lithuania	Russia-Romania	Wilcoxon	0.116667	0.193229
NOR-CE-Lithuania	SIberia-Lithuania	Wilcoxon	0.666667	0.755943
NOR-CW-Iberia	NOR-CW-Italy	t-test	0.830604	0.879776
NOR-CW-Iberia	NOR-CW-Lithuania	t-test	0.758358	0.824628
NOR-CW-Iberia	NOR-CW-Romania	t-test	0.321844	0.435311
NOR-CW-Iberia	NOR-KOF-Lithuania	t-test	0.939087	0.956465
NOR-CW-Iberia	NOR-KOF-Russia	t-test	0.921264	0.945255
NOR-CW-Iberia	NOR-LOF-Lithuania	t-test	0.207544	0.307448
NOR-CW-Iberia	NOR-SE-Italy	t-test	0.957651	0.969851
NOR-CW-Iberia	NOR-SE-Lithuania	t-test	0.144624	0.230722
NOR-CW-Iberia	NOR-SW-Iberia	t-test	0.847297	0.892187
NOR-CW-Iberia	NOR-SW-Italy	t-test	0.46058	0.580696
NOR-CW-Iberia	NOR-SW-Lithuania	Wilcoxon	0.609524	0.710863
NOR-CW-Iberia	NOR-SW-Romania	Wilcoxon	0.761905	0.8266
NOR-CW-Iberia	NOR-TRO-Romania	Wilcoxon	0.0571429	0.110056
NOR-CW-Iberia	Russia-Lithuania	t-test	0.740014	0.809602
NOR-CW-Iberia	Russia-Romania	t-test	0.427389	0.548578
NOR-CW-Iberia	SIberia-Lithuania	t-test	0.588522	0.693148
NOR-CW-Italy	NOR-CW-Lithuania	t-test	0.573376	0.680355
NOR-CW-Italy	NOR-CW-Romania	t-test	0.169766	0.261783
NOR-CW-Italy	NOR-KOF-Lithuania	t-test	0.912406	0.938584
NOR-CW-Italy	NOR-KOF-Russia	t-test	0.720556	0.795001
NOR-CW-Italy	NOR-LOF-Lithuania	t-test	0.0893156	0.157402
NOR-CW-Italy	NOR-SE-Italy	t-test	0.766838	0.831322
NOR-CW-Italy	NOR-SE-Lithuania	t-test	0.160204	0.250274
NOR-CW-Italy	NOR-SW-Iberia	t-test	0.99309	1
NOR-CW-Italy	NOR-SW-Italy	t-test	0.541098	0.650681
NOR-CW-Italy	NOR-SW-Lithuania	Wilcoxon	0.393939	0.512946
NOR-CW-Italy	NOR-SW-Romania	Wilcoxon	0.699134	0.781655
NOR-CW-Italy	NOR-TRO-Romania	Wilcoxon	0.0238095	0.0549539
NOR-CW-Italy	Russia-Lithuania	t-test	0.878374	0.916815
NOR-CW-Italy	Russia-Romania	t-test	0.473713	0.593074
NOR-CW-Italy	SIberia-Lithuania	t-test	0.670742	0.759361
NOR-CW-Lithuania	NOR-CW-Romania	t-test	0.489725	0.605702
NOR-CW-Lithuania	NOR-KOF-Lithuania	t-test	0.733331	0.804752
NOR-CW-Lithuania	NOR-KOF-Russia	t-test	0.816494	0.872173
NOR-CW-Lithuania	NOR-LOF-Lithuania	t-test	0.494355	0.610373
NOR-CW-Lithuania	NOR-SE-Italy	t-test	0.536585	0.646476
NOR-CW-Lithuania	NOR-SE-Lithuania	t-test	0.0616097	0.116466
NOR-CW-Lithuania	NOR-SW-Iberia	t-test	0.601946	0.704321
NOR-CW-Lithuania	NOR-SW-Italy	t-test	0.314919	0.42756
NOR-CW-Lithuania	NOR-SW-Lithuania	Wilcoxon	0.930736	0.950666
NOR-CW-Lithuania	NOR-SW-Romania	Wilcoxon	1	1
NOR-CW-Lithuania	NOR-TRO-Romania	Wilcoxon	0.25	0.35668
NOR-CW-Lithuania	Russia-Lithuania	t-test	0.584105	0.689648
NOR-CW-Lithuania	Russia-Romania	t-test	0.376918	0.494381
NOR-CW-Lithuania	SIberia-Lithuania	t-test	0.480464	0.598385
NOR-CW-Romania	NOR-KOF-Lithuania	t-test	0.343103	0.45972
NOR-CW-Romania	NOR-KOF-Russia	t-test	0.365617	0.484442
NOR-CW-Romania	NOR-LOF-Lithuania	t-test	0.880627	0.917159
NOR-CW-Romania	NOR-SE-Italy	t-test	0.060616	0.115326
NOR-CW-Romania	NOR-SE-Lithuania	t-test	0.00383916	0.0142697
NOR-CW-Romania	NOR-SW-Iberia	t-test	0.202001	0.301506
NOR-CW-Romania	NOR-SW-Italy	t-test	0.0761467	0.137932
NOR-CW-Romania	NOR-SW-Lithuania	Wilcoxon	0.246753	0.353457
NOR-CW-Romania	NOR-SW-Romania	Wilcoxon	0.0822511	0.146943
NOR-CW-Romania	NOR-TRO-Romania	Wilcoxon	0.785714	0.848571
NOR-CW-Romania	Russia-Lithuania	t-test	0.240347	0.346711
NOR-CW-Romania	Russia-Romania	t-test	0.146962	0.232893
NOR-CW-Romania	SIberia-Lithuania	t-test	0.196347	0.294829
NOR-KOF-Lithuania	NOR-KOF-Russia	t-test	0.835885	0.882768
NOR-KOF-Lithuania	NOR-LOF-Lithuania	t-test	0.170581	0.262475
NOR-KOF-Lithuania	NOR-SE-Italy	t-test	0.937553	0.955583
NOR-KOF-Lithuania	NOR-SE-Lithuania	t-test	0.215503	0.317596
NOR-KOF-Lithuania	NOR-SW-Iberia	t-test	0.921062	0.945255
NOR-KOF-Lithuania	NOR-SW-Italy	t-test	0.536697	0.646476
NOR-KOF-Lithuania	NOR-SW-Lithuania	Wilcoxon	0.547619	0.654918
NOR-KOF-Lithuania	NOR-SW-Romania	Wilcoxon	0.904762	0.934409
NOR-KOF-Lithuania	NOR-TRO-Romania	Wilcoxon	0.1	0.171995
NOR-KOF-Lithuania	Russia-Lithuania	t-test	0.795345	0.856387
NOR-KOF-Lithuania	Russia-Romania	t-test	0.446283	0.566162
NOR-KOF-Lithuania	SIberia-Lithuania	t-test	0.635551	0.734039
NOR-KOF-Russia	NOR-LOF-Lithuania	t-test	0.0684921	0.126959
NOR-KOF-Russia	NOR-SE-Italy	t-test	0.840085	0.885897
NOR-KOF-Russia	NOR-SE-Lithuania	t-test	0.103206	0.177084
NOR-KOF-Russia	NOR-SW-Iberia	t-test	0.77027	0.83441
NOR-KOF-Russia	NOR-SW-Italy	t-test	0.307425	0.419871
NOR-KOF-Russia	NOR-SW-Lithuania	Wilcoxon	0.547619	0.654918
NOR-KOF-Russia	NOR-SW-Romania	Wilcoxon	0.166667	0.257838
NOR-KOF-Russia	NOR-TRO-Romania	Wilcoxon	0.1	0.171995
NOR-KOF-Russia	Russia-Lithuania	t-test	0.249221	0.355923
NOR-KOF-Russia	Russia-Romania	t-test	0.0377286	0.0780197
NOR-KOF-Russia	SIberia-Lithuania	t-test	0.260308	0.36772
NOR-LOF-Lithuania	NOR-SE-Italy	t-test	0.0453698	0.0917008
NOR-LOF-Lithuania	NOR-SE-Lithuania	t-test	0.00119874	0.00595625
NOR-LOF-Lithuania	NOR-SW-Iberia	t-test	0.152559	0.240432
NOR-LOF-Lithuania	NOR-SW-Italy	t-test	0.018501	0.0461235
NOR-LOF-Lithuania	NOR-SW-Lithuania	Wilcoxon	0.352381	0.469076
NOR-LOF-Lithuania	NOR-SW-Romania	Wilcoxon	0.114286	0.191055
NOR-LOF-Lithuania	NOR-TRO-Romania	Wilcoxon	0.0571429	0.110056
NOR-LOF-Lithuania	Russia-Lithuania	t-test	0.0216642	0.0516692
NOR-LOF-Lithuania	Russia-Romania	t-test	0.00703359	0.0220725
NOR-LOF-Lithuania	SIberia-Lithuania	t-test	0.0269598	0.0609471
NOR-SE-Italy	NOR-SE-Lithuania	t-test	0.0184026	0.0459583
NOR-SE-Italy	NOR-SW-Iberia	t-test	0.776837	0.840317
NOR-SE-Italy	NOR-SW-Italy	t-test	0.258368	0.365701
NOR-SE-Italy	NOR-SW-Lithuania	Wilcoxon	0.857733	0.901186
NOR-SE-Italy	NOR-SW-Romania	Wilcoxon	0.640666	0.738447
NOR-SE-Italy	NOR-TRO-Romania	Wilcoxon	0.00206398	0.00895018
NOR-SE-Italy	Russia-Lithuania	t-test	0.658108	0.750999
NOR-SE-Italy	Russia-Romania	t-test	0.25253	0.359214
NOR-SE-Italy	SIberia-Lithuania	t-test	0.430153	0.551043
NOR-SE-Lithuania	NOR-SW-Iberia	t-test	0.204646	0.304101
NOR-SE-Lithuania	NOR-SW-Italy	t-test	0.495326	0.611044
NOR-SE-Lithuania	NOR-SW-Lithuania	Wilcoxon	0.0292643	0.064926
NOR-SE-Lithuania	NOR-SW-Romania	Wilcoxon	0.0948327	0.165697
NOR-SE-Lithuania	NOR-TRO-Romania	Wilcoxon	0.00245098	0.0102255
NOR-SE-Lithuania	Russia-Lithuania	t-test	0.302971	0.415677
NOR-SE-Lithuania	Russia-Romania	t-test	0.754505	0.821687
NOR-SE-Lithuania	SIberia-Lithuania	t-test	0.52032	0.634764
NOR-SW-Iberia	NOR-SW-Italy	t-test	0.605519	0.707345
NOR-SW-Iberia	NOR-SW-Lithuania	Wilcoxon	0.484848	0.602796
NOR-SW-Iberia	NOR-SW-Romania	Wilcoxon	0.699134	0.781655
NOR-SW-Iberia	NOR-TRO-Romania	Wilcoxon	0.0238095	0.0549539
NOR-SW-Iberia	Russia-Lithuania	t-test	0.909265	0.936085
NOR-SW-Iberia	Russia-Romania	t-test	0.572818	0.680355
NOR-SW-Iberia	SIberia-Lithuania	t-test	0.736022	0.806468
NOR-SW-Italy	NOR-SW-Lithuania	Wilcoxon	0.393939	0.512946
NOR-SW-Italy	NOR-SW-Romania	Wilcoxon	0.699134	0.781655
NOR-SW-Italy	NOR-TRO-Romania	Wilcoxon	0.0238095	0.0549539
NOR-SW-Italy	Russia-Lithuania	t-test	0.650596	0.744803
NOR-SW-Italy	Russia-Romania	t-test	0.817495	0.872173
NOR-SW-Italy	SIberia-Lithuania	t-test	0.925522	0.946692
NOR-SW-Lithuania	NOR-SW-Romania	Wilcoxon	0.484848	0.602796
NOR-SW-Lithuania	NOR-TRO-Romania	Wilcoxon	0.166667	0.257838
NOR-SW-Lithuania	Russia-Lithuania	Wilcoxon	0.904762	0.934409
NOR-SW-Lithuania	Russia-Romania	Wilcoxon	0.261905	0.36847
NOR-SW-Lithuania	SIberia-Lithuania	Wilcoxon	0.261905	0.36847
NOR-SW-Romania	NOR-TRO-Romania	Wilcoxon	0.166667	0.257838
NOR-SW-Romania	Russia-Lithuania	Wilcoxon	0.380952	0.498758
NOR-SW-Romania	Russia-Romania	Wilcoxon	0.547619	0.654918
NOR-SW-Romania	SIberia-Lithuania	Wilcoxon	0.547619	0.654918
NOR-TRO-Romania	Russia-Lithuania	Wilcoxon	0.1	0.171995
NOR-TRO-Romania	Russia-Romania	Wilcoxon	0.1	0.171995
NOR-TRO-Romania	SIberia-Lithuania	Wilcoxon	0.1	0.171995
Russia-Lithuania	Russia-Romania	t-test	0.142171	0.227568
Russia-Lithuania	SIberia-Lithuania	t-test	0.644371	0.739451
Russia-Romania	SIberia-Lithuania	t-test	0.65915	0.751083
At least three observations was required to make statistical tests
Data normality was tested before analyses using Shapiro's test (p>0.05)
FDR values were determined using the Benjamini-Hochberg method implemented in the p.adjust function in R
